# Supplementary material for: 4-{[(4Z)-5-Oxo-2-phenyl-4,5-dihydro-1,3-oxazol-4-yl­idene]meth­yl}phenyl acetate
Source: Acta Crystallogr Sect E Struct Rep Online. 2010 Apr 28;66(Pt 5):o1175. doi: 10.1107/S1600536810014911 (PMC2979071; doi:10.1107/S1600536810014911)
Supplement: Supplementary file 1 [file e-66-o1175-sup1.cif]

##############################################################################
###                                                                        ###
###        Electronic paper (Acta Crystallographica Section E)             ###
###                                                                        ###
##############################################################################
#                                                                            #
# This CIF contains the data in a paper accepted for publication in Acta     #
# Crystallographica Section E. It conforms to the requirements of Notes      #
# for Authors for Section E, and has been peer reviewed under the auspices   #
# of the IUCr Commission on Journals.                                        #
#                                                                            #
# Full details of the Crystallographic Information File format               #
# are given in the paper "The Crystallographic Information File (CIF):       #
# a New Standard Archive File for Crystallography" by S. R. Hall, F. H.      #
# Allen and I. D. Brown [Acta Cryst. (1991), A47, 655-685].                  #
#                                                                            #
# The current version of the core CIF dictionary is obtainable from          #
# ftp://ftp.iucr.org/pub/cif_core.dic. The current version number is 2.4.    #
#                                                                            #
# Software is freely available for graphical display of the structure(s) in  #
# this CIF.  For information consult the CIF home page http://www.iucr.org/  #
# cif/home.html                                                              #
#                                                                            #
# This file may be used for bona fide research purposes within the           #
# scientific community so long as proper attribution is given to the journal # 
# article from which it was obtained.                                        #
#                                                                            #
##############################################################################
                                             
data_global
_audit_creation_method     SHELXL-97
_journal_date_recd_electronic     2010-04-20
_journal_date_accepted     2010-04-23
_journal_name_full     'Acta Crystallographica, Section E'
_journal_year     2010
_journal_volume     66
_journal_issue      5
_journal_page_first     o1175
_journal_page_last     o1175
_journal_paper_category     QO
_journal_coeditor_code     LH5032
_publ_contact_author_name     ' Edward RT Tiekink '
_publ_contact_author_address
;
Department of Chemistry, University of Malaya,
50603 Kuala Lumpur, Malaysia
;
_publ_contact_author_email
;
edward.tiekink@gmail.com
;
_publ_contact_author_fax     ' +60 3 7967 4193 '
_publ_contact_author_phone     ' +60 3 7967 6775 '
_publ_section_title
;
4-{[(4<i>Z</i>)-5-Oxo-2-phenyl-4,5-dihydro-1,3-oxazol-4-ylidene]methyl}phenyl
acetate
;
loop_
    _publ_author_name
    _publ_author_footnote
    _publ_author_address
    'Baldaniya, Bharat B.' .
;
Department of Chemistry, M.G. Science Institute, Navrangpura,
Ahmedabad, Gujarat 380 009, India
;
    'Jotani, Mukesh M.'
;
Additional correspondence author, e-mail: mmjotani@rediffmail.com.
;
;
Department of Physics, Bhavan's Sheth R. A. College of Science, Ahmedabad,
Gujarat 380 001, India
;
    'Tiekink, Edward R. T.' .
;
Department of Chemistry, University of Malaya,
50603 Kuala Lumpur, Malaysia
;
data_I
_audit_creation_method     SHELXL-97
_chemical_name_systematic
;
4-{[(4<i>Z</i>)-5-Oxo-2-phenyl-4,5-dihydro-1,3-oxazol-4-ylidene]methyl}phenyl
acetate
;
_chemical_name_common     ?
_chemical_formula_moiety     'C18 H13 N O4'
_chemical_formula_sum     'C18 H13 N O4'
_chemical_formula_iupac     'C18 H13 N O4'
_chemical_formula_weight     307.29
_chemical_melting_point     ?
_symmetry_cell_setting     monoclinic
_symmetry_space_group_name_H-M     'P 21/c'
_symmetry_space_group_name_Hall     '-P 2ybc'
loop_
    _symmetry_equiv_pos_as_xyz
    'x, y, z'
    '-x, y+1/2, -z+1/2'
    '-x, -y, -z'
    'x, -y-1/2, z-1/2'
_cell_length_a     13.3507(15)
_cell_length_b     3.9443(9)
_cell_length_c     28.527(5)
_cell_angle_alpha     90
_cell_angle_beta     98.025(11)
_cell_angle_gamma     90
_cell_volume     1487.5(5)
_cell_formula_units_Z     4
_cell_measurement_reflns_used     25
_cell_measurement_theta_min     20.0
_cell_measurement_theta_max     30.0
_cell_measurement_temperature     293(2)
_exptl_crystal_description     block
_exptl_crystal_colour     colourless
_exptl_crystal_size_max     0.40
_exptl_crystal_size_mid     0.20
_exptl_crystal_size_min     0.15
_exptl_crystal_density_diffrn     1.372
_exptl_crystal_density_meas     ?
_exptl_crystal_density_method     'not measured'
_exptl_crystal_F_000     640
_exptl_absorpt_coefficient_mu     0.811
_exptl_absorpt_correction_type     psi-scan
_exptl_absorpt_process_details     '(North <i>et al.</i>,  1968)'
_exptl_absorpt_correction_T_min     0.852
_exptl_absorpt_correction_T_max     0.997
_exptl_special_details
;
;
_diffrn_ambient_temperature     293(2)
_diffrn_radiation_type     CuK\a
_diffrn_radiation_wavelength     1.54180
_diffrn_radiation_source     'fine-focus sealed tube'
_diffrn_radiation_monochromator     graphite
_diffrn_measurement_device_type     'Enraf--Nonius CAD-4'
_diffrn_measurement_method     '2\q scan'
_diffrn_detector_area_resol_mean     ?
_diffrn_reflns_number     2593
_diffrn_reflns_av_R_equivalents     0.054
_diffrn_reflns_av_sigmaI/netI     0.034
_diffrn_reflns_theta_min     3.1
_diffrn_reflns_theta_max     64.9
_diffrn_reflns_theta_full     64.9
_diffrn_measured_fraction_theta_max     0.982
_diffrn_measured_fraction_theta_full     0.982
_diffrn_reflns_limit_h_min     0
_diffrn_reflns_limit_h_max     15
_diffrn_reflns_limit_k_min     0
_diffrn_reflns_limit_k_max     4
_diffrn_reflns_limit_l_min     -33
_diffrn_reflns_limit_l_max     33
_diffrn_standards_number     2
_diffrn_standards_interval_count     ?
_diffrn_standards_interval_time     3600
_diffrn_standards_decay_%     0
_refine_special_details
;
Refinement of <i>F</i>^2^ against ALL reflections. The weighted <i>R</i>-factor
wR and goodness of fit <i>S</i> are based on <i>F</i>^2^, conventional
<i>R</i>-factors <i>R</i> are based on <i>F</i>, with <i>F</i> set to zero for
negative <i>F</i>^2^. The threshold expression of <i>F</i>^2^ >
2\s(<i>F</i>^2^) is used only for calculating <i>R</i>-factors(gt) etc. and is
not relevant to the choice of reflections for refinement. <i>R</i>-factors
based on <i>F</i>^2^ are statistically about twice as large as those based on
<i>F</i>, and <i>R</i>- factors based on ALL data will be even larger.
;
_reflns_number_total     2491
_reflns_number_gt     1795
_reflns_threshold_expression     I>2\s(I)
_refine_ls_structure_factor_coef     Fsqd
_refine_ls_matrix_type     full
_refine_ls_R_factor_all     0.075
_refine_ls_R_factor_gt     0.050
_refine_ls_wR_factor_gt     0.123
_refine_ls_wR_factor_ref     0.140
_refine_ls_goodness_of_fit_ref     1.06
_refine_ls_restrained_S_all     1.06
_refine_ls_number_reflns     2491
_refine_ls_number_parameters     210
_refine_ls_number_restraints     0
_refine_ls_hydrogen_treatment     constr
_refine_ls_weighting_scheme     calc
_refine_ls_weighting_details
         'calc w=1/[\s^2^(Fo^2^)+(0.0834P)^2^+0.1813P] where P=(Fo^2^+2Fc^2^)/3'
_atom_sites_solution_hydrogens     geom
_atom_sites_solution_primary     direct
_atom_sites_solution_secondary     difmap
_refine_ls_shift/su_max     ?
_refine_ls_shift/su_max_lt     0.001
_refine_ls_shift/su_mean     0.000
_refine_diff_density_max     0.23
_refine_diff_density_min     -0.23
_refine_ls_extinction_method     'SHELXL97 (Sheldrick, 2008)'
_refine_ls_extinction_coef     0.0081(8)
_refine_ls_extinction_expression
                                  'Fc^*^=kFc[1+0.001xFc^2^\l^3^/sin(2\q)]^-1/4^'
loop_
    _atom_type_symbol
    _atom_type_description
    _atom_type_scat_dispersion_real
    _atom_type_scat_dispersion_imag
    _atom_type_scat_source
    'C' 'C' 0.0181 0.0091
                         'International Tables Vol C Tables 4.2.6.8 and 6.1.1.4'
    'H' 'H' 0.0000 0.0000
                         'International Tables Vol C Tables 4.2.6.8 and 6.1.1.4'
    'N' 'N' 0.0311 0.0180
                         'International Tables Vol C Tables 4.2.6.8 and 6.1.1.4'
    'O' 'O' 0.0492 0.0322
                         'International Tables Vol C Tables 4.2.6.8 and 6.1.1.4'
_computing_data_collection     'XCAD4 (Harms & Wocadlo, 1996)'
_computing_cell_refinement     'XCAD4 (Harms & Wocadlo, 1996)'
_computing_data_reduction     'XCAD4 (Harms & Wocadlo, 1996)'
_computing_structure_solution     'SHELXS97 (Sheldrick, 2008)'
_computing_structure_refinement     'SHELXL97 (Sheldrick, 2008)'
_computing_molecular_graphics
                      'ORTEP-3 (Farrugia, 1997) and DIAMOND (Brandenburg, 2006)'
_computing_publication_material     'publCIF (Westrip, 2010)'
loop_
    _atom_site_type_symbol
    _atom_site_label
    _atom_site_fract_x
    _atom_site_fract_y
    _atom_site_fract_z
    _atom_site_U_iso_or_equiv
    _atom_site_adp_type
    _atom_site_calc_flag
    _atom_site_refinement_flags
    _atom_site_occupancy
    _atom_site_disorder_assembly
    _atom_site_disorder_group
    O O1 0.98210(13) -0.0744(6) 0.36427(7) 0.0805(7) Uani d . 1 . .
    O O2 0.96858(10) -0.3277(4) 0.43327(5) 0.0501(4) Uani d . 1 . .
    O O3 0.36614(12) 0.4187(5) 0.44993(6) 0.0606(5) Uani d . 1 . .
    O O4 0.32332(10) 0.1834(4) 0.37774(5) 0.0466(4) Uani d . 1 . .
    N N1 0.47109(13) -0.0534(5) 0.36494(6) 0.0430(5) Uani d . 1 . .
    C C1 1.12156(18) -0.3904(7) 0.40327(10) 0.0628(7) Uani d . 1 . .
    H H1A 1.1314 -0.5250 0.3763 0.094 Uiso calc R 1 . .
    H H1B 1.1304 -0.5297 0.4311 0.094 Uiso calc R 1 . .
    H H1C 1.1700 -0.2091 0.4069 0.094 Uiso calc R 1 . .
    C C2 1.01799(17) -0.2475(7) 0.39635(9) 0.0496(6) Uani d . 1 . .
    C C3 0.86835(15) -0.2184(6) 0.43289(8) 0.0425(5) Uani d . 1 . .
    C C4 0.79303(16) -0.3064(6) 0.39696(8) 0.0447(6) Uani d . 1 . .
    H H4 0.8082 -0.4318 0.3713 0.054 Uiso calc R 1 . .
    C C5 0.69517(15) -0.2074(6) 0.39935(7) 0.0414(5) Uani d . 1 . .
    H H5 0.6442 -0.2660 0.3751 0.050 Uiso calc R 1 . .
    C C6 0.67139(15) -0.0187(6) 0.43805(7) 0.0388(5) Uani d . 1 . .
    C C7 0.74930(16) 0.0581(6) 0.47402(8) 0.0453(6) Uani d . 1 . .
    H H7 0.7348 0.1787 0.5003 0.054 Uiso calc R 1 . .
    C C8 0.84763(16) -0.0399(6) 0.47180(7) 0.0479(6) Uani d . 1 . .
    H H8 0.8990 0.0138 0.4962 0.057 Uiso calc R 1 . .
    C C9 0.57088(15) 0.1106(6) 0.44158(7) 0.0406(5) Uani d . 1 . .
    H H9 0.5640 0.2187 0.4699 0.049 Uiso calc R 1 . .
    C C10 0.48645(15) 0.0971(6) 0.40999(7) 0.0396(5) Uani d . 1 . .
    C C11 0.39108(16) 0.2560(6) 0.41824(8) 0.0435(5) Uani d . 1 . .
    C C12 0.37851(15) 0.0018(6) 0.34861(7) 0.0410(5) Uani d . 1 . .
    C C13 0.32449(17) -0.1052(6) 0.30296(8) 0.0449(6) Uani d . 1 . .
    C C14 0.22131(19) -0.0575(7) 0.29152(9) 0.0566(7) Uani d . 1 . .
    H H14 0.1849 0.0484 0.3129 0.068 Uiso calc R 1 . .
    C C15 0.1725(2) -0.1672(8) 0.24835(10) 0.0686(8) Uani d . 1 . .
    H H15 0.1030 -0.1381 0.2409 0.082 Uiso calc R 1 . .
    C C16 0.2258(2) -0.3186(7) 0.21650(9) 0.0692(8) Uani d . 1 . .
    H H16 0.1924 -0.3929 0.1875 0.083 Uiso calc R 1 . .
    C C17 0.3283(2) -0.3612(7) 0.22719(9) 0.0673(8) Uani d . 1 . .
    H H17 0.3644 -0.4603 0.2051 0.081 Uiso calc R 1 . .
    C C18 0.3783(2) -0.2584(7) 0.27036(8) 0.0567(7) Uani d . 1 . .
    H H18 0.4477 -0.2913 0.2777 0.068 Uiso calc R 1 . .
loop_
    _atom_site_aniso_label
    _atom_site_aniso_U_11
    _atom_site_aniso_U_22
    _atom_site_aniso_U_33
    _atom_site_aniso_U_12
    _atom_site_aniso_U_13
    _atom_site_aniso_U_23
    O1 0.0539(11) 0.1108(18) 0.0780(13) 0.0078(11) 0.0130(9) 0.0395(13)
    O2 0.0390(8) 0.0609(11) 0.0510(9) 0.0101(7) 0.0086(7) 0.0066(8)
    O3 0.0503(10) 0.0774(13) 0.0557(10) 0.0091(9) 0.0136(8) -0.0205(10)
    O4 0.0387(8) 0.0522(10) 0.0487(9) 0.0046(7) 0.0056(6) -0.0073(8)
    N1 0.0432(10) 0.0431(11) 0.0428(10) 0.0031(9) 0.0060(8) -0.0049(9)
    C1 0.0478(14) 0.0644(18) 0.0793(17) 0.0082(13) 0.0195(12) -0.0008(15)
    C2 0.0418(12) 0.0538(16) 0.0533(13) -0.0003(11) 0.0075(10) -0.0007(12)
    C3 0.0369(11) 0.0450(13) 0.0460(12) 0.0036(10) 0.0069(9) 0.0089(11)
    C4 0.0455(12) 0.0452(14) 0.0442(12) 0.0020(11) 0.0088(9) -0.0014(11)
    C5 0.0412(11) 0.0422(13) 0.0401(11) -0.0019(10) 0.0034(9) -0.0006(10)
    C6 0.0407(11) 0.0385(13) 0.0380(10) -0.0005(9) 0.0085(9) 0.0045(10)
    C7 0.0442(12) 0.0521(14) 0.0400(11) 0.0002(11) 0.0070(9) -0.0052(11)
    C8 0.0397(12) 0.0605(16) 0.0423(12) -0.0009(11) 0.0017(9) -0.0023(11)
    C9 0.0419(11) 0.0411(13) 0.0400(11) -0.0015(10) 0.0096(9) -0.0022(10)
    C10 0.0402(11) 0.0386(13) 0.0410(11) 0.0010(10) 0.0088(9) -0.0017(10)
    C11 0.0410(11) 0.0472(14) 0.0430(11) -0.0009(10) 0.0078(9) -0.0021(11)
    C12 0.0420(12) 0.0377(12) 0.0441(11) 0.0013(10) 0.0088(9) -0.0023(10)
    C13 0.0534(13) 0.0385(13) 0.0414(11) -0.0013(10) 0.0019(9) 0.0027(10)
    C14 0.0571(15) 0.0563(16) 0.0531(14) 0.0004(12) -0.0033(11) 0.0013(13)
    C15 0.0656(16) 0.0642(19) 0.0689(17) -0.0058(15) -0.0158(14) 0.0039(15)
    C16 0.100(2) 0.0493(17) 0.0513(15) -0.0104(16) -0.0120(15) -0.0002(13)
    C17 0.095(2) 0.0578(18) 0.0476(14) 0.0008(15) 0.0035(14) -0.0093(13)
    C18 0.0656(16) 0.0528(16) 0.0512(14) 0.0007(13) 0.0065(11) -0.0057(12)
_geom_special_details
;
All s.u.'s (except the s.u. in the dihedral angle between two l.s. planes) are
estimated using the full covariance matrix. The cell s.u.'s are taken into
account individually in the estimation of s.u.'s in distances, angles and
torsion angles; correlations between s.u.'s in cell parameters are only used
when they are defined by crystal symmetry. An approximate (isotropic)
treatment of cell s.u.'s is used for estimating s.u.'s involving l.s. planes.
;
loop_
    _geom_bond_atom_site_label_1
    _geom_bond_atom_site_label_2
    _geom_bond_site_symmetry_2
    _geom_bond_distance
    _geom_bond_publ_flag
    O1 C2 . 1.188(3) ?
    O2 C2 . 1.356(3) ?
    O2 C3 . 1.404(2) ?
    O3 C11 . 1.193(3) ?
    O4 C12 . 1.385(2) ?
    O4 C11 . 1.394(3) ?
    N1 C12 . 1.277(3) ?
    N1 C10 . 1.404(3) ?
    C1 C2 . 1.481(3) ?
    C1 H1A . 0.9600 ?
    C1 H1B . 0.9600 ?
    C1 H1C . 0.9600 ?
    C3 C8 . 1.375(3) ?
    C3 C4 . 1.376(3) ?
    C4 C5 . 1.374(3) ?
    C4 H4 . 0.9300 ?
    C5 C6 . 1.404(3) ?
    C5 H5 . 0.9300 ?
    C6 C7 . 1.389(3) ?
    C6 C9 . 1.452(3) ?
    C7 C8 . 1.378(3) ?
    C7 H7 . 0.9300 ?
    C8 H8 . 0.9300 ?
    C9 C10 . 1.343(3) ?
    C9 H9 . 0.9300 ?
    C10 C11 . 1.468(3) ?
    C12 C13 . 1.460(3) ?
    C13 C14 . 1.384(3) ?
    C13 C18 . 1.390(3) ?
    C14 C15 . 1.380(4) ?
    C14 H14 . 0.9300 ?
    C15 C16 . 1.367(4) ?
    C15 H15 . 0.9300 ?
    C16 C17 . 1.371(4) ?
    C16 H16 . 0.9300 ?
    C17 C18 . 1.377(3) ?
    C17 H17 . 0.9300 ?
    C18 H18 . 0.9300 ?
loop_
    _geom_angle_atom_site_label_1
    _geom_angle_atom_site_label_2
    _geom_angle_atom_site_label_3
    _geom_angle_site_symmetry_1
    _geom_angle_site_symmetry_3
    _geom_angle
    _geom_angle_publ_flag
    C2 O2 C3 . . 119.26(17) ?
    C12 O4 C11 . . 105.40(16) ?
    C12 N1 C10 . . 105.77(17) ?
    C2 C1 H1A . . 109.5 ?
    C2 C1 H1B . . 109.5 ?
    H1A C1 H1B . . 109.5 ?
    C2 C1 H1C . . 109.5 ?
    H1A C1 H1C . . 109.5 ?
    H1B C1 H1C . . 109.5 ?
    O1 C2 O2 . . 123.0(2) ?
    O1 C2 C1 . . 126.2(2) ?
    O2 C2 C1 . . 110.7(2) ?
    C8 C3 C4 . . 121.5(2) ?
    C8 C3 O2 . . 116.73(19) ?
    C4 C3 O2 . . 121.6(2) ?
    C5 C4 C3 . . 119.5(2) ?
    C5 C4 H4 . . 120.3 ?
    C3 C4 H4 . . 120.3 ?
    C4 C5 C6 . . 120.7(2) ?
    C4 C5 H5 . . 119.7 ?
    C6 C5 H5 . . 119.7 ?
    C7 C6 C5 . . 117.93(19) ?
    C7 C6 C9 . . 118.43(19) ?
    C5 C6 C9 . . 123.59(19) ?
    C8 C7 C6 . . 121.6(2) ?
    C8 C7 H7 . . 119.2 ?
    C6 C7 H7 . . 119.2 ?
    C3 C8 C7 . . 118.7(2) ?
    C3 C8 H8 . . 120.6 ?
    C7 C8 H8 . . 120.6 ?
    C10 C9 C6 . . 129.6(2) ?
    C10 C9 H9 . . 115.2 ?
    C6 C9 H9 . . 115.2 ?
    C9 C10 N1 . . 129.26(19) ?
    C9 C10 C11 . . 122.8(2) ?
    N1 C10 C11 . . 107.96(18) ?
    O3 C11 O4 . . 121.40(19) ?
    O3 C11 C10 . . 133.7(2) ?
    O4 C11 C10 . . 104.85(18) ?
    N1 C12 O4 . . 115.99(18) ?
    N1 C12 C13 . . 127.46(19) ?
    O4 C12 C13 . . 116.54(18) ?
    C14 C13 C18 . . 119.5(2) ?
    C14 C13 C12 . . 121.5(2) ?
    C18 C13 C12 . . 119.0(2) ?
    C15 C14 C13 . . 119.9(3) ?
    C15 C14 H14 . . 120.1 ?
    C13 C14 H14 . . 120.1 ?
    C16 C15 C14 . . 120.3(3) ?
    C16 C15 H15 . . 119.8 ?
    C14 C15 H15 . . 119.8 ?
    C15 C16 C17 . . 120.1(2) ?
    C15 C16 H16 . . 119.9 ?
    C17 C16 H16 . . 119.9 ?
    C16 C17 C18 . . 120.5(3) ?
    C16 C17 H17 . . 119.8 ?
    C18 C17 H17 . . 119.8 ?
    C17 C18 C13 . . 119.7(3) ?
    C17 C18 H18 . . 120.2 ?
    C13 C18 H18 . . 120.2 ?
