# Supplementary material for: 4-{[(4Z)-5-Oxo-2-phenyl-4,5-dihydro-1,3-oxazol-4-yl­idene]meth­yl}phenyl acetate
Source: Acta Crystallogr Sect E Struct Rep Online. 2010 Apr 28;66(Pt 5):o1175. doi: 10.1107/S1600536810014911 (PMC2979071; doi:10.1107/S1600536810014911)
Supplement: Supplementary file 2 [file e-66-o1175-Isup2.hkl]

#
# h,k,l, Fc-squared, Fo-squared, sigma(Fo-squared) and status flag
#
data_I
_shelx_title '    shelxl in space group P21/c'
_shelx_refln_list_code          4
_shelx_F_calc_maximum      184.70
_exptl_crystal_F_000       640.00
_reflns_d_resolution_high  0.8513
 
loop_
 _symmetry_equiv_pos_as_xyz
 'x, y, z'
 '-x, y+1/2, -z+1/2'
 '-x, -y, -z'
 'x, -y-1/2, z-1/2'
 
_cell_length_a    13.3507
_cell_length_b     3.9443
_cell_length_c    28.5270
_cell_angle_alpha  90.000
_cell_angle_beta   98.025
_cell_angle_gamma  90.000
 
_shelx_F_squared_multiplier     1.000
 
loop_
 _refln_index_h
 _refln_index_k
 _refln_index_l
 _refln_F_squared_calc
 _refln_F_squared_meas
 _refln_F_squared_sigma
 _refln_observed_status
   1   0   0     1387.86     1227.12      6.75 o
   2   0   0     1542.07     1275.96      9.53 o
   3   0   0     4573.56     4081.01     21.96 o
   4   0   0      566.32      464.95      8.18 o
   5   0   0     1465.25     1134.85     14.66 o
   6   0   0     6988.52     7095.21     43.30 o
   7   0   0       29.75       35.52      2.23 o
   8   0   0      613.17      568.45     14.70 o
   9   0   0      521.16      510.77     15.31 o
  10   0   0        5.15        1.99      4.98 o
  11   0   0      423.35      410.78     12.39 o
  12   0   0       46.97       45.88      4.32 o
  13   0   0       56.21       50.51      4.74 o
  14   0   0      104.47      100.04      5.25 o
  15   0   0        0.31       -1.87      3.57 o
   1   1   0        4.81        8.13      1.04 o
   2   1   0       64.11       65.20      1.82 o
   3   1   0      135.66      140.17      4.36 o
   4   1   0     1724.15     1802.78     19.04 o
   5   1   0      342.79      322.53      8.85 o
   6   1   0       56.35       52.23      2.53 o
   7   1   0      282.79      268.86      8.53 o
   8   1   0      104.45      110.79      4.17 o
   9   1   0        2.45        6.12      4.34 o
  10   1   0       47.11       52.02      4.01 o
  11   1   0      212.15      225.99      7.30 o
  12   1   0       72.65       74.24      5.06 o
  13   1   0        3.34       -1.65      5.80 o
  14   1   0        5.24        1.36      4.79 o
  15   1   0        0.00        0.99      2.86 o
   0   2   0       59.20       66.64      2.63 o
   1   2   0      355.64      423.75     11.31 o
   2   2   0       29.43       33.92      2.29 o
   3   2   0      332.51      335.49      9.15 o
   4   2   0        9.12       15.49      2.27 o
   5   2   0      134.99      151.68      4.81 o
   6   2   0        4.59        1.29      3.86 o
   7   2   0      109.13      119.19      4.90 o
   8   2   0       82.24       82.94      4.61 o
   9   2   0        0.96        0.57      5.24 o
  10   2   0      134.89      130.69      5.92 o
  11   2   0       36.00       30.30      4.18 o
  12   2   0       46.89       44.26      4.27 o
  13   2   0        2.93        3.43      4.37 o
  14   2   0        0.60        1.86      3.48 o
   1   3   0      338.75      401.13     11.66 o
   2   3   0        8.91        9.20      5.31 o
   3   3   0       23.50       28.31      3.57 o
   4   3   0        5.05        2.76      5.87 o
   5   3   0       13.64       14.76      6.12 o
   6   3   0      221.56      229.36      7.74 o
   7   3   0        9.67        2.39      6.33 o
   8   3   0       31.17       38.82      4.44 o
   9   3   0       61.83       63.25      4.65 o
  10   3   0       96.78      102.79      5.41 o
  11   3   0        1.66       -6.96      4.64 o
   1   4   0        0.27       -1.65      5.94 o
   2   4   0        2.13        9.48      5.91 o
   3   4   0       26.51       21.48      6.63 o
   4   4   0       36.53       32.62      4.50 o
   5   4   0       54.66       47.10      4.59 o
   6   4   0        0.00       -2.94      5.53 o
   7   4   0        0.02        4.73      4.10 o
 -15   1   1       11.82       10.48      3.90 o
 -14   1   1        4.48        6.92      4.30 o
 -13   1   1       23.60       14.43      6.13 o
 -12   1   1      622.70      645.14     18.02 o
 -11   1   1      222.74      219.04      7.36 o
 -10   1   1       59.43       65.81      4.57 o
  -9   1   1       63.22       68.47      3.88 o
  -8   1   1       76.04       86.72      3.67 o
  -7   1   1        0.73        0.67      3.01 o
  -6   1   1      154.29      143.82      4.48 o
  -5   1   1      580.12      623.08     12.21 o
  -4   1   1     2697.60     2668.26     23.34 o
  -3   1   1        4.03        4.02      2.13 o
  -2   1   1        4.37        7.98      1.05 o
  -1   1   1     2611.64     3366.74     21.03 o
   0   1   1     8476.03     7932.82    235.36 o
   1   1   1      708.75      843.76     10.38 o
   2   1   1       94.52       99.78      3.10 o
   3   1   1      201.59      191.44      5.07 o
   4   1   1       73.94       72.23      2.32 o
   5   1   1       84.03       95.32      2.86 o
   6   1   1      443.12      493.54     12.17 o
   7   1   1      585.64      574.46     14.57 o
   8   1   1      285.11      284.87      8.07 o
   9   1   1       17.04       22.72      2.70 o
  10   1   1      177.97      174.68      6.30 o
  11   1   1        3.86       -1.16      5.95 o
  12   1   1       36.60       47.51      4.47 o
  13   1   1       82.06       86.20      5.43 o
  14   1   1       12.38        7.14      5.75 o
  15   1   1        5.76       11.55      3.77 o
 -14   2   1        2.05        4.12      3.02 o
 -13   2   1        4.24        5.22      4.64 o
 -12   2   1       72.62       81.96      5.39 o
 -11   2   1        2.26       10.49      6.06 o
 -10   2   1        9.86        7.70      5.46 o
  -9   2   1        0.04        8.50      4.50 o
  -8   2   1        1.04        3.21      4.53 o
  -6   2   1      931.45     1039.26     21.55 o
  -5   2   1      635.10      662.60     16.43 o
  -4   2   1      190.58      203.01      5.94 o
  -3   2   1        2.95        6.44      3.14 o
  -2   2   1      179.55      213.60      6.51 o
  -1   2   1      307.37      331.15      9.89 o
   0   2   1       19.60       24.73      2.74 o
   1   2   1       16.46       16.62      1.94 o
   2   2   1      416.12      459.95     11.81 o
   3   2   1        8.33        6.20      2.77 o
   4   2   1      115.95      114.13      3.92 o
   5   2   1      298.78      356.01     10.73 o
   6   2   1      257.04      278.75      9.01 o
   7   2   1       55.40       63.60      3.99 o
   8   2   1        1.16        3.24      4.39 o
   9   2   1       41.08       43.42      3.90 o
  10   2   1        1.18       -4.74      6.44 o
  11   2   1       83.27       75.95      5.40 o
  12   2   1       61.90       70.41      4.72 o
  13   2   1       66.68       65.48      4.67 o
 -11   3   1        5.34       -1.59      4.90 o
 -10   3   1        1.02        4.83      5.11 o
  -9   3   1       37.01       36.51      4.26 o
  -8   3   1       67.06       67.12      5.09 o
  -7   3   1       28.08       41.32      4.33 o
  -6   3   1        5.26       10.69      6.82 o
  -5   3   1       32.57       40.65      4.24 o
  -4   3   1       57.24       65.54      4.47 o
  -3   3   1        6.29        2.11      5.72 o
  -2   3   1       88.98      101.33      4.77 o
  -1   3   1       35.71       39.86      3.80 o
   0   3   1      106.52      129.38      3.64 o
   1   3   1      106.98      136.78      5.21 o
   2   3   1        6.24        7.69      5.82 o
   3   3   1        2.35       -6.88      5.77 o
   4   3   1        5.53        4.44      6.42 o
   5   3   1      204.14      213.00      7.14 o
   6   3   1        3.71       -4.72      7.04 o
   7   3   1      251.11      273.72      8.35 o
   8   3   1        6.96        2.86      5.01 o
   9   3   1        1.53        3.72      4.89 o
  10   3   1       35.02       37.77      4.04 o
  11   3   1       26.74       25.41      3.45 o
  -7   4   1       60.87       55.91      4.37 o
  -6   4   1       15.97       17.33      5.84 o
  -5   4   1        3.79        0.00      5.72 o
  -4   4   1       45.52       47.74      4.24 o
  -3   4   1        5.18       12.29      6.14 o
  -2   4   1      105.35      100.12      5.66 o
  -1   4   1        5.06        7.14      6.75 o
   3   4   1       19.60        8.15      6.91 o
   4   4   1        3.92       11.30      5.36 o
   5   4   1       11.09       15.40      5.73 o
   6   4   1       61.98       56.93      4.85 o
   7   4   1        9.92        5.75      5.25 o
 -15   0   2       19.06       14.79      3.15 o
 -14   0   2       20.72       22.10      3.89 o
 -13   0   2      236.22      237.11      8.08 o
 -12   0   2      174.44      188.57      6.82 o
 -11   0   2      285.04      281.71      8.26 o
 -10   0   2      208.46      210.74      6.50 o
  -9   0   2      364.70      387.38     11.49 o
  -8   0   2     2618.59     2585.40     30.98 o
  -7   0   2     2325.85     2387.11     26.82 o
  -6   0   2       34.89       36.42      1.89 o
  -5   0   2      551.76      468.15      9.30 o
  -4   0   2       13.06       14.05      1.04 o
  -3   0   2     2949.36     2382.89     16.42 o
  -2   0   2    17321.56    13393.32    173.33 o
  -1   0   2      123.83       85.58      2.02 o
   0   0   2     2173.54     2101.72     31.11 o
   1   0   2      681.63      589.92      5.45 o
   2   0   2      470.68      423.58      5.83 o
   3   0   2     3073.77     2712.90     18.27 o
   4   0   2      305.16      247.41      6.28 o
   5   0   2     2727.17     2485.54     22.47 o
   6   0   2      284.53      291.69      7.57 o
   7   0   2      162.19      196.27      5.87 o
   8   0   2      107.19      110.77      3.97 o
   9   0   2       47.04       46.28      3.46 o
  10   0   2     1372.03     1401.76     27.48 o
  11   0   2       23.60       18.79      3.56 o
  12   0   2      193.39      190.58      6.99 o
  13   0   2        0.36        4.55      4.89 o
  14   0   2        0.00       -3.37      4.38 o
  15   0   2       32.81       35.98      3.32 o
 -15   1   2        0.51        5.85      3.24 o
 -14   1   2        0.01       -5.59      4.97 o
 -13   1   2        2.80        1.12      5.35 o
 -12   1   2       54.97       37.30      4.36 o
 -11   1   2      102.48      110.35      5.41 o
 -10   1   2        9.63        1.07      5.74 o
  -9   1   2        0.82       -3.26      4.08 o
  -8   1   2       87.40       93.28      3.74 o
  -7   1   2       61.61       55.06      2.97 o
  -6   1   2       40.33       27.93      1.91 o
  -5   1   2     1798.79     1866.31     21.28 o
  -4   1   2      550.31      477.59      9.77 o
  -3   1   2      107.56      125.81      3.74 o
  -2   1   2     1074.69     1216.75     13.15 o
  -1   1   2        0.02        3.91      1.78 o
   0   1   2     2592.50     3343.86     28.17 o
   1   1   2    28708.32    32081.48    363.67 o
   2   1   2       50.42       52.86      1.73 o
   3   1   2      155.63      157.32      4.75 o
   4   1   2      948.27      900.99     13.73 o
   5   1   2      350.47      373.44      9.81 o
   6   1   2     1677.68     1770.93     23.21 o
   7   1   2      896.04      873.78     18.00 o
   8   1   2       16.79       12.82      4.07 o
   9   1   2      254.89      239.83      7.62 o
  10   1   2       11.04       10.95      6.20 o
  11   1   2       66.72       73.54      4.48 o
  12   1   2      443.12      443.36     13.48 o
  13   1   2        3.29       -1.08      6.14 o
  14   1   2       16.08       11.34      4.82 o
  15   1   2        2.85        2.44      3.61 o
 -14   2   2        0.18        1.61      3.77 o
 -13   2   2      129.20      139.42      5.54 o
 -12   2   2      132.08      123.44      6.09 o
 -11   2   2       59.27       64.51      4.75 o
 -10   2   2        0.27        0.59      5.27 o
  -9   2   2       67.44       72.67      5.05 o
  -8   2   2      147.97      166.49      6.12 o
  -7   2   2        1.73       -5.67      5.05 o
  -6   2   2       53.43       63.66      3.76 o
  -5   2   2       56.83       59.68      3.28 o
  -4   2   2       21.52       24.92      2.25 o
  -3   2   2       16.25       14.96      2.00 o
  -2   2   2      600.16      678.74     14.39 o
  -1   2   2      572.15      684.54     14.13 o
   0   2   2      147.93      163.01      7.62 o
   1   2   2        1.86        0.00      2.73 o
   2   2   2       24.94       35.69      2.35 o
   3   2   2       12.22       15.29      2.02 o
   4   2   2      655.70      694.07     16.13 o
   5   2   2        4.96        3.49      3.62 o
   6   2   2        5.97       -0.44      4.54 o
   7   2   2       63.26       58.24      4.02 o
   8   2   2       82.90       91.42      4.86 o
   9   2   2        0.70        0.00      6.44 o
  10   2   2      243.94      234.66      7.47 o
  11   2   2      215.13      232.97      7.86 o
  12   2   2       14.01       13.79      5.38 o
  13   2   2       93.87      104.46      5.14 o
 -11   3   2        0.13       -2.00      4.72 o
 -10   3   2        1.62       -0.49      5.29 o
  -9   3   2        4.86       -5.93      6.76 o
  -8   3   2       19.96       10.93      6.49 o
  -7   3   2      188.85      192.91      7.35 o
  -6   3   2        0.44       11.28      6.03 o
  -5   3   2       21.86       23.25      3.63 o
  -4   3   2      119.84      123.73      5.75 o
  -3   3   2       25.39       31.13      3.57 o
  -2   3   2        0.34       -2.05      5.66 o
  -1   3   2        0.19        5.57      4.78 o
   0   3   2        4.77        4.79      3.91 o
   1   3   2        0.07       -1.53      4.58 o
   2   3   2        6.84        7.22      4.95 o
   3   3   2       12.64       13.84      5.73 o
   4   3   2        9.49       16.54      3.34 o
   5   3   2       73.96       82.77      5.33 o
   6   3   2        0.11        4.73      5.67 o
   7   3   2       89.88      100.39      5.69 o
   8   3   2       86.11      100.50      5.74 o
   9   3   2       12.25        9.99      6.58 o
  10   3   2        2.09        2.32      5.32 o
  11   3   2        8.17        1.13      4.65 o
  -7   4   2       45.37       44.86      4.17 o
  -6   4   2       13.67       11.85      5.25 o
  -5   4   2       95.50       83.44      5.00 o
  -4   4   2       11.87        1.48      6.80 o
  -3   4   2        9.49        8.18      5.96 o
  -2   4   2        2.59       -9.59      6.39 o
  -1   4   2       31.48       21.92      6.67 o
   0   4   2       14.81        7.70      6.22 o
   2   4   2      138.72      117.23      5.88 o
   4   4   2       29.36       31.60      3.69 o
   5   4   2        1.31       -2.69      5.91 o
   6   4   2      245.70      255.90      7.49 o
   7   4   2        4.09        8.45      4.80 o
 -15   1   3        1.99        9.39      3.24 o
 -14   1   3       46.95       53.64      4.13 o
 -13   1   3       86.14      106.03      5.80 o
 -12   1   3      239.24      221.55      7.55 o
 -11   1   3      197.90      178.73      6.49 o
 -10   1   3       14.30       14.90      5.93 o
  -9   1   3       14.55        8.83      4.99 o
  -8   1   3        2.64        5.11      1.82 o
  -7   1   3       53.15       51.75      2.97 o
  -6   1   3      864.50      869.25     15.85 o
  -5   1   3     1939.29     1989.41     22.09 o
  -4   1   3       84.44       80.24      2.44 o
  -3   1   3     1206.27     1279.49     14.91 o
  -2   1   3      209.39      238.66      6.08 o
  -1   1   3     6630.20     9434.82     38.24 o
   0   1   3     3236.93     4009.47    269.60 o
   1   1   3      395.21      452.35      8.00 o
   2   1   3     1142.96     1169.57     13.42 o
   3   1   3     2779.17     2922.47     23.64 o
   4   1   3      114.89      129.10      3.90 o
   5   1   3      167.76      178.84      5.41 o
   6   1   3      379.30      344.26      9.08 o
   7   1   3     1161.70     1196.29     21.17 o
   8   1   3      143.62      147.48      4.76 o
   9   1   3       15.48       21.23      2.84 o
  10   1   3      399.62      416.51     12.38 o
  11   1   3       55.78       47.78      4.33 o
  12   1   3       16.06       18.27      3.86 o
  13   1   3        5.87       11.12      4.40 o
  14   1   3        0.89        0.42      4.78 o
 -14   2   3       16.07       13.39      2.69 o
 -13   2   3       92.63      102.49      5.15 o
 -12   2   3       17.22       24.39      3.84 o
 -11   2   3       71.28       66.33      4.79 o
 -10   2   3        2.47       -1.78      5.33 o
  -9   2   3        3.21        7.35      5.21 o
  -8   2   3      333.67      356.61     10.60 o
  -7   2   3       37.45       39.06      3.15 o
  -6   2   3       40.79       34.48      3.03 o
  -5   2   3       24.84       36.06      2.67 o
  -4   2   3        0.16        6.15      3.24 o
  -3   2   3      908.84     1046.61     18.40 o
  -2   2   3      274.12      313.56      8.62 o
  -1   2   3      114.88      137.25      3.95 o
   0   2   3      562.15      678.92     10.06 o
   1   2   3       40.30       39.11      2.33 o
   2   2   3        0.00       -2.08      2.98 o
   3   2   3       59.49       68.07      3.21 o
   4   2   3      515.42      540.67     14.67 o
   5   2   3       44.67       57.14      3.27 o
   6   2   3       14.81       13.84      4.91 o
   7   2   3        6.63       -1.48      5.73 o
   8   2   3        7.09        4.41      4.94 o
   9   2   3       27.23       23.30      3.60 o
  10   2   3       17.59       16.00      6.57 o
  11   2   3       55.38       64.23      4.94 o
  12   2   3       98.68       94.27      5.50 o
  13   2   3       41.92       50.74      4.13 o
 -11   3   3       34.31       39.49      3.64 o
 -10   3   3       24.54       14.10      5.81 o
  -9   3   3       36.80       37.84      4.30 o
  -8   3   3      168.68      178.00      6.81 o
  -7   3   3      128.36      135.95      6.48 o
  -6   3   3      417.45      460.49     13.72 o
  -5   3   3       22.87       29.16      3.76 o
  -4   3   3      149.84      158.33      6.07 o
  -3   3   3        0.24        2.65      4.46 o
  -2   3   3      191.40      233.19      6.72 o
  -1   3   3      262.96      262.05      7.82 o
   0   3   3       31.87       31.57      2.45 o
   1   3   3       31.32       37.99      4.01 o
   2   3   3       41.01       42.31      3.88 o
   3   3   3      321.47      319.60      9.29 o
   4   3   3       48.24       51.10      4.55 o
   5   3   3      160.67      171.93      6.65 o
   6   3   3       25.55       40.52      4.23 o
   7   3   3       27.93       18.18      7.76 o
   8   3   3        0.20       -2.26      5.75 o
   9   3   3        6.08       10.89      5.89 o
  10   3   3      122.92      138.56      5.78 o
  11   3   3       26.92       27.99      3.63 o
  -7   4   3       85.72       89.90      4.75 o
  -6   4   3      107.30      102.33      5.56 o
  -5   4   3       52.94       53.09      4.33 o
  -4   4   3       12.56        0.49      6.17 o
  -3   4   3        1.94        6.61      5.87 o
  -2   4   3       31.95       21.98      6.78 o
  -1   4   3        1.47       -7.63      6.35 o
   0   4   3        0.03       -9.63      6.42 o
   2   4   3        0.11        4.67      5.00 o
   4   4   3        1.58        0.00      5.65 o
   5   4   3        4.05        3.97      5.12 o
   6   4   3        4.92        4.42      5.72 o
   7   4   3       34.87       33.27      3.83 o
 -15   0   4       67.21       60.40      4.23 o
 -14   0   4       34.78       30.89      4.15 o
 -13   0   4        6.38       12.80      5.82 o
 -12   0   4       41.32       34.74      4.20 o
 -11   0   4        6.31        1.10      5.11 o
 -10   0   4        0.03       -4.92      4.40 o
  -9   0   4      438.00      408.56     11.85 o
  -8   0   4       60.62       49.23      2.76 o
  -7   0   4      365.82      394.89     10.96 o
  -6   0   4     3847.64     3592.21     30.13 o
  -5   0   4     1314.58     1123.67     14.68 o
  -4   0   4     1307.29     1112.57     13.09 o
  -3   0   4     2736.91     2344.85     16.99 o
  -2   0   4     8507.77     8980.20     31.90 o
  -1   0   4     4438.85     4356.79     18.75 o
   0   0   4     3999.87     3969.03     48.66 o
   1   0   4     5053.53     5259.60     21.94 o
   2   0   4     9526.30    10768.75     37.59 o
   3   0   4     1123.70      930.77     11.24 o
   4   0   4     1536.67     1459.42     15.96 o
   5   0   4        0.38        3.10      2.05 o
   6   0   4      665.19      647.10     13.27 o
   7   0   4     1242.75     1261.68     20.69 o
   8   0   4      117.77      102.04      3.93 o
   9   0   4       78.92       66.82      3.82 o
  10   0   4     2329.98     2243.99     35.60 o
  11   0   4      214.16      233.55      7.39 o
  12   0   4      216.13      197.28      6.96 o
  13   0   4        0.62        3.32      4.50 o
  14   0   4       15.29       19.85      3.47 o
  15   0   4       13.96       14.65      4.55 o
 -15   1   4       14.16       17.38      2.85 o
 -14   1   4        0.91        0.47      4.77 o
 -13   1   4        0.06        7.83      4.61 o
 -12   1   4      311.74      291.22      8.75 o
 -11   1   4       42.95       55.95      4.26 o
 -10   1   4       23.71       23.45      3.43 o
  -9   1   4       23.43       19.73      2.86 o
  -8   1   4       94.83       99.57      3.94 o
  -7   1   4      998.66      980.64     18.68 o
  -6   1   4      977.97      958.67     16.77 o
  -5   1   4      472.83      427.85     10.38 o
  -4   1   4      903.95      940.00     14.00 o
  -3   1   4     1000.37     1044.70     13.71 o
  -2   1   4     2982.56     3546.72     23.74 o
  -1   1   4    34113.78    43708.42    449.24 o
   0   1   4      294.07      277.85     37.90 o
   1   1   4       53.56       53.13      1.74 o
   2   1   4      713.78      658.04     10.36 o
   3   1   4      120.17      106.84      2.99 o
   4   1   4       93.34       75.81      2.40 o
   5   1   4       29.09       22.71      1.79 o
   6   1   4       12.97       12.62      1.82 o
   7   1   4        0.22       -2.96      3.35 o
   8   1   4       16.37       13.25      2.59 o
   9   1   4      496.21      451.59     13.53 o
  10   1   4       43.92       38.71      3.90 o
  11   1   4       97.35      105.87      5.37 o
  12   1   4        0.09       -6.36      5.52 o
  13   1   4       50.73       55.88      4.55 o
  14   1   4        0.52       -0.41      4.35 o
 -14   2   4        5.22       -0.33      3.82 o
 -13   2   4       67.18       63.75      4.34 o
 -12   2   4        0.78       -6.40      5.69 o
 -11   2   4      287.65      282.87      8.86 o
 -10   2   4        1.28       -9.32      6.21 o
  -9   2   4       16.19       19.82      3.54 o
  -8   2   4      191.24      185.71      6.60 o
  -7   2   4       43.00       44.25      3.66 o
  -6   2   4       92.65      108.04      4.34 o
  -5   2   4       16.94       21.71      2.46 o
  -4   2   4       10.62        6.57      3.61 o
  -3   2   4       12.40        7.90      4.03 o
  -2   2   4     1707.23     2107.20     25.53 o
  -1   2   4      914.41     1143.55     18.56 o
   0   2   4       59.99       73.85      2.10 o
   1   2   4        0.29        0.29      2.39 o
   2   2   4      147.38      157.48      4.92 o
   3   2   4      556.37      560.32     14.09 o
   4   2   4       63.94       65.46      3.38 o
   5   2   4       44.44       40.84      3.12 o
   6   2   4       10.32        6.38      5.28 o
   7   2   4       69.56       66.47      4.25 o
   8   2   4       20.78       27.38      3.75 o
   9   2   4      116.43      114.05      5.58 o
  10   2   4        0.02       -7.68      6.76 o
  11   2   4        6.36        3.37      5.84 o
  12   2   4       83.22       89.33      5.05 o
  13   2   4       40.80       36.10      3.58 o
 -11   3   4        1.85        1.21      4.97 o
 -10   3   4       33.89       38.40      4.02 o
  -9   3   4       25.45       26.46      4.01 o
  -8   3   4        5.22       17.24      5.27 o
  -7   3   4        6.43        1.20      6.10 o
  -6   3   4        0.53        4.16      6.04 o
  -5   3   4      140.92      131.22      6.09 o
  -4   3   4       51.68       51.76      4.18 o
  -3   3   4       57.80       65.42      4.49 o
  -2   3   4       39.15       37.73      4.18 o
  -1   3   4       21.95       23.78      3.25 o
   0   3   4      504.78      542.31     10.94 o
   1   3   4      123.32      119.07      5.25 o
   2   3   4       39.02       38.89      3.93 o
   3   3   4       76.15       72.09      4.82 o
   4   3   4      298.02      304.60      9.50 o
   5   3   4       79.52       76.88      5.14 o
   6   3   4       74.25       73.10      5.19 o
   7   3   4        1.81        2.34      6.01 o
   8   3   4       11.23       14.24      5.78 o
   9   3   4       91.32      101.99      5.50 o
  10   3   4       20.48       17.31      5.80 o
  11   3   4       29.95       27.60      3.33 o
  -7   4   4        0.52       -2.55      5.04 o
  -6   4   4       20.63       18.43      6.83 o
  -5   4   4      107.30      108.89      5.44 o
  -4   4   4        8.69        6.36      5.76 o
  -3   4   4       61.27       61.79      4.96 o
  -2   4   4        8.65        4.67      5.62 o
  -1   4   4       44.71       46.26      4.45 o
   0   4   4       29.95       17.90      7.80 o
   2   4   4        0.03        3.08      6.02 o
   5   4   4       15.21        7.78      5.70 o
   6   4   4        0.49        7.05      3.10 o
   7   4   4        0.01        4.32      4.47 o
 -15   1   5       23.70       21.13      2.92 o
 -14   1   5        0.17        0.00      5.01 o
 -13   1   5        7.97       15.09      5.03 o
 -12   1   5      124.97      136.54      6.03 o
 -11   1   5      170.70      165.15      6.38 o
 -10   1   5      220.43      218.51      6.70 o
  -9   1   5      229.76      228.58      6.90 o
  -8   1   5      206.25      180.10      5.70 o
  -7   1   5      130.91      122.53      4.00 o
  -6   1   5      765.89      757.75     14.99 o
  -5   1   5      227.24      230.99      6.71 o
  -4   1   5      570.00      537.00     10.75 o
  -3   1   5       66.39       64.53      2.00 o
  -2   1   5    17387.11    17240.87    268.60 o
  -1   1   5    12619.62    12371.05    213.37 o
   0   1   5     1793.02     1848.88    191.89 o
   1   1   5     1145.43     1075.47     13.03 o
   2   1   5       70.54       73.39      2.08 o
   3   1   5      958.21      920.67     13.82 o
   4   1   5       52.39       60.16      2.19 o
   5   1   5     1765.85     1792.96     22.49 o
   6   1   5       15.89       16.37      2.06 o
   7   1   5        6.13       -0.38      3.85 o
   8   1   5      445.19      431.41     12.46 o
   9   1   5        0.25        2.05      4.28 o
  10   1   5        0.60        5.11      4.72 o
  11   1   5        8.75       13.46      5.52 o
  12   1   5       16.42       16.02      6.06 o
  13   1   5        4.41        7.59      4.72 o
  14   1   5        0.05        7.08      3.97 o
 -14   2   5        0.15        1.30      3.45 o
 -13   2   5      106.46      110.53      5.17 o
 -12   2   5       65.99       72.28      5.18 o
 -11   2   5       12.37        6.42      5.12 o
 -10   2   5      126.50      128.84      5.97 o
  -9   2   5       21.56       10.22      7.09 o
  -8   2   5      132.93      142.20      5.92 o
  -7   2   5       33.00       26.19      3.06 o
  -6   2   5       22.99       24.41      2.75 o
  -5   2   5      198.46      219.28      6.66 o
  -4   2   5      141.71      148.47      4.46 o
  -3   2   5      388.45      441.27     12.54 o
  -2   2   5     2083.12     2383.91     27.69 o
  -1   2   5     1241.57     1538.91     21.80 o
   0   2   5      208.36      216.05      4.53 o
   1   2   5     1133.92     1297.40     20.27 o
   2   2   5      273.52      268.65      8.52 o
   3   2   5       44.11       44.24      2.85 o
   4   2   5     2842.75     3182.28     35.85 o
   5   2   5       36.10       41.44      2.95 o
   6   2   5      490.22      522.58     14.30 o
   7   2   5       87.16       93.14      4.53 o
   8   2   5      138.48      139.36      6.00 o
   9   2   5       20.44       22.40      3.70 o
  10   2   5       88.16       95.45      5.34 o
  11   2   5        6.72       13.27      5.25 o
  12   2   5       47.07       51.08      4.28 o
  13   2   5        2.13        4.05      3.92 o
 -11   3   5        6.27        4.39      4.36 o
 -10   3   5       54.23       60.49      4.47 o
  -9   3   5       15.47        6.97      6.72 o
  -8   3   5       23.41       26.44      3.89 o
  -7   3   5       96.10      100.63      5.77 o
  -6   3   5       64.26       63.60      4.88 o
  -5   3   5       64.90       70.18      5.12 o
  -4   3   5       34.96       38.63      4.15 o
  -3   3   5       37.08       23.65      7.49 o
  -2   3   5        0.01        2.62      5.72 o
  -1   3   5        2.60        7.28      4.83 o
   0   3   5        4.89       10.99      4.50 o
   1   3   5       76.68      105.70      5.12 o
   2   3   5       17.55       15.78      3.50 o
   3   3   5       26.28       27.38      4.15 o
   4   3   5       15.65       10.27      6.56 o
   5   3   5       45.42       40.67      4.05 o
   6   3   5       36.91       34.28      4.23 o
   7   3   5        0.21        6.39      5.10 o
   8   3   5       31.45       31.01      4.31 o
   9   3   5      104.90      104.37      5.93 o
  10   3   5       47.94       50.01      4.08 o
  11   3   5        8.11       12.46      3.97 o
  -7   4   5       21.67       24.70      3.38 o
  -6   4   5       45.77       43.64      4.32 o
  -5   4   5       75.91       71.44      4.60 o
  -4   4   5       29.95       31.20      4.09 o
  -3   4   5       21.19       22.87      3.90 o
  -2   4   5        1.93       -8.22      6.46 o
  -1   4   5       12.05       15.05      3.69 o
   0   4   5       12.17       16.09      5.73 o
   5   4   5        0.01        9.69      4.11 o
   6   4   5       46.46       38.12      4.50 o
   7   4   5        0.01       -0.96      4.11 o
 -15   0   6        4.17        4.30      3.93 o
 -14   0   6       39.88       36.85      4.14 o
 -13   0   6      500.42      488.25     15.25 o
 -12   0   6        0.34       -1.18      5.36 o
 -11   0   6       12.42        2.77      6.05 o
 -10   0   6       10.29        8.46      5.15 o
  -9   0   6       89.85       98.29      4.04 o
  -8   0   6       14.13       17.18      2.09 o
  -7   0   6      348.42      285.29      8.24 o
  -6   0   6     6952.40     7011.64     44.26 o
  -5   0   6       60.06       66.61      2.16 o
  -4   0   6      756.94      671.27     10.67 o
  -3   0   6      351.92      290.56      6.31 o
  -2   0   6       40.90       49.87      1.48 o
  -1   0   6     1835.67     1628.37     12.89 o
   0   0   6    24690.40    20528.20    501.55 o
   1   0   6     2204.74     1940.88     14.89 o
   2   0   6      664.73      608.12      8.89 o
   3   0   6      988.28      878.74     11.94 o
   4   0   6      640.11      625.73     11.16 o
   5   0   6      274.61      224.95      6.48 o
   6   0   6      402.34      386.13     10.93 o
   7   0   6      431.04      402.72     10.68 o
   8   0   6        3.18       -1.65      4.09 o
   9   0   6      295.33      285.63      8.36 o
  10   0   6      604.14      606.19     16.40 o
  11   0   6      578.20      627.14     16.99 o
  12   0   6      166.09      192.36      6.76 o
  13   0   6       37.17       41.97      4.14 o
  14   0   6       49.58       52.27      4.29 o
 -15   1   6        3.38        6.60      3.20 o
 -14   1   6      102.58      106.47      5.16 o
 -13   1   6        0.00        3.34      5.28 o
 -12   1   6       53.99       56.40      4.57 o
 -11   1   6        1.32        0.57      4.70 o
 -10   1   6        5.59        6.46      5.43 o
  -9   1   6        8.82        6.40      2.50 o
  -8   1   6       32.71       25.59      2.79 o
  -7   1   6       10.07        8.82      1.71 o
  -6   1   6      127.72      114.27      3.45 o
  -5   1   6      229.43      225.79      6.80 o
  -4   1   6      110.20       99.33      2.99 o
  -3   1   6       42.87       50.00      1.85 o
  -2   1   6      188.26      192.86      5.23 o
  -1   1   6      171.59      197.13      5.19 o
   0   1   6      786.57      759.80     74.82 o
   1   1   6      234.98      234.98      6.46 o
   2   1   6      219.12      187.06      5.26 o
   3   1   6      222.09      231.43      6.27 o
   4   1   6     1282.41     1238.77     17.64 o
   5   1   6      958.42      945.18     16.71 o
   6   1   6      172.03      200.65      6.12 o
   7   1   6        0.00        1.19      3.00 o
   8   1   6       11.79       13.63      2.49 o
   9   1   6       18.84       25.29      3.55 o
  10   1   6       45.43       44.34      4.03 o
  11   1   6      387.20      411.15     11.62 o
  12   1   6      136.22      138.17      6.33 o
  13   1   6        3.69        3.44      4.68 o
  14   1   6        1.21       -3.00      4.27 o
 -14   2   6       20.61       23.43      3.17 o
 -13   2   6       43.86       59.52      3.99 o
 -12   2   6      222.00      227.61      7.75 o
 -11   2   6        9.21        9.32      4.87 o
 -10   2   6      114.34      112.64      5.75 o
  -9   2   6       81.78       85.61      4.84 o
  -8   2   6       66.45       72.11      4.33 o
  -7   2   6        0.01        4.85      4.23 o
  -6   2   6       77.67       75.49      3.84 o
  -5   2   6      341.57      398.01     11.26 o
  -4   2   6      361.03      399.71     11.20 o
  -3   2   6      113.98      121.52      3.89 o
  -2   2   6      193.87      227.46      6.55 o
  -1   2   6      121.43      142.10      4.33 o
   0   2   6     3112.70     3532.31    262.07 o
   1   2   6       25.23       23.03      2.28 o
   2   2   6      118.80      131.72      4.06 o
   3   2   6        0.06       -2.11      2.98 o
   4   2   6       27.14       10.07      5.48 o
   5   2   6      578.76      620.33     16.79 o
   6   2   6      226.40      210.93      6.46 o
   7   2   6      110.51      100.45      5.11 o
   8   2   6      132.26      142.40      5.99 o
   9   2   6       40.48       46.57      4.28 o
  10   2   6      356.78      362.20     11.34 o
  11   2   6        2.54        4.34      5.84 o
  12   2   6        6.00        6.44      4.56 o
  13   2   6       49.85       54.08      3.72 o
 -11   3   6       45.12       47.97      3.99 o
 -10   3   6        0.65        0.96      4.88 o
  -9   3   6       48.17       45.97      4.44 o
  -8   3   6      257.75      254.16      8.55 o
  -7   3   6       17.71       18.33      3.91 o
  -6   3   6       82.42      103.58      5.66 o
  -5   3   6       21.98       21.83      6.80 o
  -4   3   6       96.06      106.71      5.52 o
  -3   3   6       45.99       44.34      4.47 o
  -2   3   6      289.50      288.82      8.72 o
  -1   3   6       14.06       12.91      5.59 o
   0   3   6       89.87      101.16      3.67 o
   1   3   6      188.53      207.89      6.75 o
   2   3   6       17.95       16.72      5.93 o
   3   3   6       11.01       14.96      5.68 o
   4   3   6        7.51       12.09      5.90 o
   5   3   6       41.39       50.01      4.47 o
   6   3   6        0.33       -2.38      5.88 o
   7   3   6       54.65       51.94      4.54 o
   8   3   6        0.39        1.11      5.64 o
   9   3   6       17.67       23.34      3.53 o
  10   3   6      107.00      116.79      5.55 o
  11   3   6       17.62       13.75      4.16 o
  -7   4   6        0.78        1.06      4.02 o
  -6   4   6        0.00        3.25      4.03 o
  -5   4   6       51.99       44.33      4.15 o
  -4   4   6       29.32       27.17      3.70 o
  -3   4   6       54.86       53.82      4.61 o
  -2   4   6        8.54       12.74      3.61 o
  -1   4   6        0.43        8.97      5.14 o
   0   4   6        0.16        7.93      5.26 o
   5   4   6        8.14       10.63      5.14 o
   6   4   6        3.52        8.78      3.80 o
 -15   1   7        1.87        1.72      3.93 o
 -14   1   7       32.62       38.39      3.87 o
 -13   1   7       58.29       54.27      4.74 o
 -12   1   7      227.95      232.58      7.54 o
 -11   1   7       18.94       13.84      6.92 o
 -10   1   7      207.32      210.53      6.82 o
  -9   1   7       38.29       36.19      3.37 o
  -8   1   7      493.03      444.49     12.38 o
  -7   1   7      139.55      135.95      4.16 o
  -6   1   7        9.89        8.73      3.28 o
  -5   1   7      212.84      228.38      7.01 o
  -4   1   7      668.13      635.84     12.20 o
  -3   1   7      196.50      190.45      5.62 o
  -2   1   7     1783.16     1914.93     18.86 o
  -1   1   7     2979.39     3469.27     25.18 o
   0   1   7      404.09      388.81     49.68 o
   1   1   7       74.50       59.25      1.93 o
   2   1   7     2654.47     2501.17     22.73 o
   3   1   7      205.84      179.93      5.21 o
   4   1   7      468.11      472.10     11.32 o
   5   1   7      268.15      220.51      6.71 o
   6   1   7       23.71       14.85      2.06 o
   7   1   7        1.65       -6.17      4.11 o
   8   1   7      535.56      553.51     14.54 o
   9   1   7      488.17      477.27     14.55 o
  10   1   7       27.65       28.68      3.71 o
  11   1   7      455.00      463.31     13.55 o
  12   1   7       51.53       50.27      4.36 o
  13   1   7        1.04        5.21      3.99 o
  14   1   7       15.56       16.11      3.02 o
 -14   2   7       16.52       18.04      2.70 o
 -13   2   7        2.28        2.60      5.09 o
 -12   2   7       64.44       64.32      4.68 o
 -11   2   7       11.22       20.29      6.64 o
 -10   2   7      204.48      214.54      7.32 o
  -9   2   7      126.91      123.66      5.71 o
  -8   2   7        0.21        2.19      4.95 o
  -7   2   7      729.65      767.73     20.40 o
  -6   2   7       46.22       51.61      3.51 o
  -5   2   7      239.10      243.83      7.00 o
  -4   2   7     1001.25     1044.59     20.28 o
  -3   2   7       69.29       85.86      3.67 o
  -2   2   7       27.75       28.12      2.77 o
  -1   2   7     1225.69     1534.85     22.64 o
   0   2   7      451.95      469.69     51.11 o
   1   2   7      238.63      224.70      6.50 o
   2   2   7      502.98      520.79     13.91 o
   3   2   7       68.87       67.73      3.28 o
   4   2   7        0.61       -0.80      4.25 o
   5   2   7       77.32       80.05      4.05 o
   6   2   7     1323.83     1451.09     27.64 o
   7   2   7        1.78        9.07      4.30 o
   8   2   7       69.97       64.41      4.78 o
   9   2   7       24.40       30.59      3.96 o
  10   2   7      317.86      352.52     10.68 o
  11   2   7       90.20       90.21      5.46 o
  12   2   7        2.28        0.00      4.84 o
  13   2   7        0.03        4.62      3.46 o
 -11   3   7        3.11        7.39      4.28 o
 -10   3   7        1.37       -4.25      4.98 o
  -9   3   7        0.54       -2.11      5.68 o
  -8   3   7      110.71      117.23      6.26 o
  -7   3   7        1.73        5.37      5.75 o
  -6   3   7      147.84      163.39      6.70 o
  -5   3   7        0.00       11.55      5.89 o
  -4   3   7       16.23       18.77      5.99 o
  -3   3   7      100.19       90.31      5.20 o
  -2   3   7        6.45       -3.76      5.86 o
  -1   3   7      140.05      134.22      5.84 o
   0   3   7       40.26       44.31      3.04 o
   1   3   7       72.38       80.61      4.89 o
   2   3   7        0.59       -8.21      5.76 o
   3   3   7       81.22       78.25      5.20 o
   4   3   7      136.30      126.15      6.13 o
   5   3   7        0.11       -2.34      6.31 o
   6   3   7        5.95       15.20      3.34 o
   7   3   7        1.97        2.28      6.50 o
   8   3   7       16.87       16.81      6.11 o
   9   3   7       28.00       26.17      3.74 o
  10   3   7        0.76        2.36      3.98 o
  -7   4   7       57.95       49.15      4.03 o
  -6   4   7       16.94       15.92      5.31 o
  -5   4   7        5.44        6.91      5.57 o
  -4   4   7        4.91       11.69      5.14 o
  -3   4   7        0.64       -6.29      5.79 o
  -2   4   7        0.03       -0.50      5.57 o
  -1   4   7        3.38       -4.15      6.05 o
   0   4   7        1.22       -2.08      5.59 o
   4   4   7       25.51       22.86      3.59 o
   5   4   7       52.69       48.51      4.49 o
   6   4   7       20.83       21.90      3.45 o
 -15   0   8       40.84       56.00      3.78 o
 -14   0   8       41.30       38.66      4.39 o
 -13   0   8      631.18      591.49     16.67 o
 -12   0   8       19.52       24.72      3.59 o
 -11   0   8       71.48       83.32      4.94 o
 -10   0   8      508.78      496.73     14.43 o
  -9   0   8      331.72      316.50      9.63 o
  -8   0   8      284.84      247.93      7.30 o
  -7   0   8       34.56       50.54      2.78 o
  -6   0   8       90.26       60.02      2.45 o
  -5   0   8        3.47        1.75      1.80 o
  -4   0   8      383.05      351.57      8.26 o
  -3   0   8      183.56      153.83      4.45 o
  -2   0   8     1053.92      962.41     11.78 o
  -1   0   8      461.61      385.51      7.23 o
   0   0   8       23.23       22.88      0.97 o
   1   0   8      102.90      122.59      3.82 o
   2   0   8     1410.55     1273.69     14.54 o
   3   0   8     1286.59     1295.53     15.96 o
   4   0   8     2043.38     2006.23     21.74 o
   5   0   8      410.38      391.61     10.41 o
   6   0   8      908.96      792.90     16.25 o
   7   0   8      177.90      140.45      4.51 o
   8   0   8      463.13      419.10     12.43 o
   9   0   8      291.60      277.18      8.48 o
  10   0   8        2.57        7.92      5.25 o
  11   0   8      247.91      251.28      7.81 o
  12   0   8       37.80       34.75      4.50 o
  13   0   8        5.80        4.48      5.10 o
  14   0   8       18.85       24.51      3.07 o
 -15   1   8        7.96       -1.01      4.18 o
 -14   1   8        4.52        8.69      4.64 o
 -13   1   8        1.38        2.75      5.36 o
 -12   1   8      171.15      154.10      6.46 o
 -11   1   8       89.35       82.29      5.03 o
 -10   1   8      153.79      159.76      6.04 o
  -9   1   8      371.86      350.20     10.80 o
  -8   1   8      318.64      319.92      9.62 o
  -7   1   8      319.36      286.37      8.36 o
  -6   1   8      211.02      196.48      5.83 o
  -5   1   8       65.81       75.05      2.84 o
  -4   1   8       13.95       15.04      1.57 o
  -3   1   8      424.36      445.28      9.95 o
  -2   1   8     1454.12     1698.01     18.38 o
  -1   1   8      167.40      171.37      5.18 o
   0   1   8      941.61      880.15    107.05 o
   1   1   8      402.25      332.89      8.26 o
   2   1   8      265.28      213.98      6.12 o
   3   1   8     2015.95     1980.40     22.48 o
   4   1   8      210.40      210.07      6.16 o
   5   1   8       15.51       16.40      1.84 o
   6   1   8      155.20      131.19      4.21 o
   7   1   8        2.17        4.74      3.92 o
   8   1   8      234.70      228.31      6.99 o
   9   1   8      866.08      855.47     22.54 o
  10   1   8       62.78       66.49      4.88 o
  11   1   8      118.54      129.01      5.95 o
  12   1   8       17.81       14.80      3.72 o
  13   1   8        1.28        7.71      3.48 o
  14   1   8        6.88       11.29      4.04 o
 -14   2   8       11.83       12.86      2.69 o
 -13   2   8        1.69       -2.99      4.54 o
 -12   2   8      102.24      108.80      5.59 o
 -11   2   8       41.88       38.28      4.57 o
 -10   2   8      109.83      117.59      5.61 o
  -9   2   8      212.08      212.11      7.21 o
  -8   2   8       99.58       93.82      5.23 o
  -7   2   8      430.17      427.58     13.46 o
  -6   2   8      684.55      738.98     19.16 o
  -5   2   8      114.98      124.93      4.48 o
  -4   2   8       82.74       82.75      3.87 o
  -3   2   8     3064.13     3669.38     37.33 o
  -2   2   8     3942.49     4742.64     41.76 o
  -1   2   8     1248.11     1547.03     23.20 o
   0   2   8       99.75      111.10     10.00 o
   1   2   8        0.21        2.38      3.13 o
   2   2   8        5.57       10.62      3.97 o
   3   2   8      190.18      215.65      6.82 o
   4   2   8      126.03      135.09      4.57 o
   5   2   8       13.32       20.49      2.69 o
   6   2   8       10.47       14.19      5.07 o
   7   2   8        9.84       10.36      5.03 o
   8   2   8      406.59      425.12     13.26 o
   9   2   8        0.68       -1.76      5.67 o
  10   2   8      165.12      187.16      7.19 o
  11   2   8       60.55       59.95      4.86 o
  12   2   8        6.36        8.86      4.32 o
 -11   3   8        0.02       -0.38      3.94 o
 -10   3   8       23.13       22.48      3.40 o
  -9   3   8        2.29       -1.04      5.66 o
  -8   3   8      155.06      164.64      6.71 o
  -7   3   8       54.09       64.64      4.43 o
  -6   3   8      156.03      159.02      6.95 o
  -5   3   8       36.25       37.18      4.02 o
  -4   3   8      134.40      139.14      6.25 o
  -3   3   8       59.84       65.78      4.65 o
  -2   3   8       81.23       83.92      5.10 o
  -1   3   8        5.44        8.32      5.35 o
   0   3   8       36.20       38.57      6.11 o
   1   3   8        4.79       13.73      5.58 o
   2   3   8      263.54      264.97      7.75 o
   3   3   8       18.92       18.74      3.81 o
   4   3   8       11.82       14.06      7.17 o
   5   3   8       14.37       15.27      6.32 o
   6   3   8      286.56      300.40      9.17 o
   7   3   8        0.00        0.56      5.54 o
   8   3   8       58.06       59.93      4.75 o
   9   3   8       15.93       14.53      5.82 o
  10   3   8      102.15      100.57      5.12 o
  -7   4   8        1.51       -6.02      4.78 o
  -6   4   8       12.33        8.63      3.32 o
  -5   4   8        8.51       10.11      5.05 o
  -4   4   8       13.19        9.14      5.17 o
  -3   4   8        3.46       -1.42      6.41 o
  -2   4   8       11.66       11.22      6.64 o
  -1   4   8        9.94        3.05      5.70 o
   0   4   8        8.30        7.04      3.40 o
   4   4   8        8.33       12.17      5.02 o
   5   4   8        5.12       -1.13      5.58 o
   6   4   8       44.23       46.26      3.79 o
 -15   1   9        5.93        7.59      3.86 o
 -14   1   9        6.00        5.84      5.07 o
 -13   1   9       71.72       64.71      4.92 o
 -12   1   9        0.64        6.45      4.51 o
 -11   1   9       24.12       19.18      6.45 o
 -10   1   9       59.36       52.68      4.19 o
  -9   1   9       51.47       47.76      3.51 o
  -8   1   9      330.32      294.74      8.54 o
  -7   1   9       98.56       92.30      3.76 o
  -6   1   9      791.49      775.25     16.20 o
  -5   1   9      166.74      164.44      4.81 o
  -4   1   9      971.98     1041.25     16.53 o
  -3   1   9        0.04       -3.37      2.24 o
  -2   1   9      135.91      139.21      4.00 o
  -1   1   9      246.00      276.23      7.74 o
   0   1   9      521.89      491.05     60.18 o
   1   1   9      172.67      135.50      4.08 o
   2   1   9      376.34      324.70      8.91 o
   3   1   9     1351.81     1319.70     18.93 o
   4   1   9       95.54      109.14      3.45 o
   5   1   9      142.72      144.21      4.11 o
   6   1   9       11.45        9.24      4.22 o
   7   1   9      247.48      241.96      7.38 o
   8   1   9        8.48        8.61      5.09 o
   9   1   9       84.94       80.68      4.82 o
  10   1   9      107.40      100.68      5.27 o
  11   1   9       16.73       10.91      6.47 o
  12   1   9        2.84        2.10      5.24 o
  13   1   9        0.00        2.16      3.78 o
 -13   2   9       13.52        7.95      4.71 o
 -12   2   9      109.73       99.46      5.51 o
 -11   2   9       19.02       21.16      6.45 o
 -10   2   9        1.23      -10.13      6.75 o
  -9   2   9      137.64      142.22      6.28 o
  -8   2   9        2.20        4.48      5.20 o
  -7   2   9       14.10       16.32      6.16 o
  -6   2   9      163.93      144.22      5.17 o
  -5   2   9      146.88      171.33      5.23 o
  -4   2   9        2.59       -1.58      4.26 o
  -3   2   9     2404.34     2692.59     32.56 o
  -2   2   9     2254.07     2556.82     30.92 o
  -1   2   9      141.04      120.06      4.12 o
   0   2   9      397.32      420.37     53.26 o
   1   2   9      139.76      122.30      4.19 o
   2   2   9      351.19      333.15     10.27 o
   3   2   9        0.11        0.00      4.47 o
   4   2   9      234.57      240.10      7.24 o
   5   2   9       86.84       91.76      4.23 o
   6   2   9       23.66       23.65      3.24 o
   7   2   9       32.81       32.31      3.89 o
   8   2   9      298.85      306.66      9.64 o
   9   2   9       49.45       47.49      4.40 o
  10   2   9        0.09       -5.03      6.05 o
  11   2   9       23.93       23.97      3.68 o
  12   2   9        0.01        5.59      3.43 o
 -11   3   9        0.90       -4.83      4.05 o
 -10   3   9       14.81       15.87      3.43 o
  -9   3   9       18.78       13.34      6.20 o
  -8   3   9       96.65      107.14      5.96 o
  -7   3   9        0.31        6.51      5.39 o
  -6   3   9      346.40      348.97      9.68 o
  -5   3   9       12.01       18.09      6.42 o
  -4   3   9       17.01       20.85      6.65 o
  -3   3   9      832.85      848.93     22.90 o
  -2   3   9      285.87      305.49      9.30 o
  -1   3   9      141.78      156.56      6.47 o
   0   3   9      169.71      165.92     19.14 o
   1   3   9        1.19       -4.47      5.91 o
   2   3   9       13.95        0.00      7.17 o
   3   3   9      177.25      171.95      6.69 o
   4   3   9        8.19       -1.18      6.56 o
   5   3   9      133.93      139.75      6.20 o
   6   3   9       12.67        8.76      6.63 o
   7   3   9       27.59       27.94      4.01 o
   8   3   9        0.50       -3.08      4.86 o
   9   3   9        2.33        4.35      4.35 o
  10   3   9        2.22        3.52      3.83 o
  -7   4   9       69.17       61.52      4.25 o
  -6   4   9        9.54        6.36      4.66 o
  -5   4   9       47.65       37.84      4.03 o
  -4   4   9       21.35       25.15      3.72 o
  -3   4   9       12.29       10.61      6.06 o
  -2   4   9       15.72       10.46      6.45 o
  -1   4   9       28.30       19.80      6.14 o
   0   4   9        5.00       -5.44      5.57 o
   4   4   9       93.70       86.06      4.95 o
   5   4   9       40.58       32.91      3.70 o
   6   4   9       41.69       41.47      3.64 o
 -15   0  10       56.28       64.00      4.17 o
 -14   0  10       16.11       17.44      3.05 o
 -13   0  10       13.18       -0.57      5.68 o
 -12   0  10        0.09       -1.78      5.53 o
 -11   0  10      492.71      453.59     13.12 o
 -10   0  10      111.71      113.93      5.38 o
  -9   0  10      290.41      275.72      8.35 o
  -8   0  10        3.69        5.23      2.98 o
  -7   0  10     1013.87      911.49     18.27 o
  -6   0  10       49.84       39.09      2.29 o
  -5   0  10      918.86      878.66     15.02 o
  -4   0  10      493.26      430.94      9.92 o
  -3   0  10     2886.57     2680.58     23.50 o
  -2   0  10      764.57      676.16     11.06 o
  -1   0  10     1132.66      906.37     12.52 o
   0   0  10       28.77       37.26      1.10 o
   1   0  10       45.87       38.56      1.69 o
   2   0  10     4351.55     4415.45     31.04 o
   3   0  10       76.95       80.42      2.50 o
   4   0  10     3255.46     3349.02     30.82 o
   5   0  10      559.86      553.13     13.28 o
   6   0  10      190.58      210.92      6.09 o
   7   0  10      196.77      212.34      6.31 o
   8   0  10      233.73      236.60      7.07 o
   9   0  10      189.88      192.47      6.52 o
  10   0  10      908.10      924.80     24.27 o
  11   0  10       97.75       98.06      5.38 o
  12   0  10        0.43       -1.62      4.87 o
  13   0  10        0.10        1.81      5.29 o
  14   0  10        2.01        6.28      3.64 o
 -15   1  10        0.04       -1.28      3.45 o
 -14   1  10       33.84       34.50      3.81 o
 -13   1  10       58.43       70.25      4.91 o
 -12   1  10       36.18       36.01      3.98 o
 -11   1  10      204.01      186.96      6.67 o
 -10   1  10      587.10      538.12     15.95 o
  -9   1  10       56.86       63.69      4.03 o
  -8   1  10      282.95      270.53      8.40 o
  -7   1  10       61.38       56.16      3.28 o
  -6   1  10        7.47        4.75      3.46 o
  -5   1  10      661.58      696.70     14.80 o
  -4   1  10      414.32      428.09     11.20 o
  -3   1  10       49.88       56.04      2.47 o
  -2   1  10     2213.94     2459.35     24.09 o
  -1   1  10     1084.65     1269.19     16.97 o
   0   1  10      300.54      276.94     38.95 o
   1   1  10      528.27      467.97     10.69 o
   2   1  10      105.51      124.58      3.72 o
   3   1  10      621.05      617.84     13.45 o
   4   1  10      780.39      807.51     16.27 o
   5   1  10      419.01      424.51     12.69 o
   6   1  10      499.48      435.11     11.99 o
   7   1  10        0.01       -3.76      4.25 o
   8   1  10       33.81       39.95      3.61 o
   9   1  10     1190.78     1249.59     27.86 o
  10   1  10       25.81       24.13      7.33 o
  11   1  10       75.23       72.29      4.81 o
  12   1  10       70.64       68.67      4.92 o
  13   1  10       12.18       15.85      4.93 o
 -13   2  10       33.30       36.36      3.82 o
 -12   2  10       41.98       43.28      4.08 o
 -11   2  10       21.14       20.94      7.74 o
 -10   2  10        0.08        0.00      4.34 o
  -9   2  10      165.24      171.25      6.58 o
  -8   2  10      142.01      152.69      6.25 o
  -7   2  10       16.21       16.65      5.31 o
  -6   2  10       73.02       76.65      4.21 o
  -5   2  10      268.63      322.69      9.84 o
  -4   2  10      172.52      173.82      5.06 o
  -3   2  10      254.45      267.30      7.91 o
  -2   2  10      164.53      178.87      5.60 o
  -1   2  10      637.16      722.14     16.86 o
   0   2  10      835.25      870.11    115.96 o
   1   2  10       23.09       24.75      2.59 o
   2   2  10       90.77       87.22      3.73 o
   3   2  10      649.69      642.83     16.98 o
   4   2  10       89.53       79.54      3.94 o
   5   2  10        1.38       -1.48      3.72 o
   6   2  10       17.18       15.58      4.71 o
   7   2  10        0.00        3.97      5.04 o
   8   2  10      141.45      149.44      6.65 o
   9   2  10      125.10      134.07      6.14 o
  10   2  10       76.33       80.27      5.17 o
  11   2  10        0.00        3.32      4.67 o
  12   2  10        0.01        3.37      3.72 o
 -11   3  10        0.00        0.36      3.65 o
 -10   3  10        0.00        8.87      4.11 o
  -9   3  10        0.14       -3.52      5.06 o
  -8   3  10       31.73       37.13      4.38 o
  -7   3  10        0.13       -2.94      6.13 o
  -6   3  10      242.10      246.28      8.20 o
  -5   3  10      311.20      319.31      9.81 o
  -4   3  10      240.65      239.12      7.70 o
  -3   3  10      412.37      432.27     12.84 o
  -2   3  10        9.63       14.61      6.05 o
  -1   3  10      320.30      373.81     11.07 o
   0   3  10       20.38       21.19      3.17 o
   1   3  10       98.91       86.73      4.94 o
   2   3  10      189.36      185.89      6.92 o
   3   3  10      103.22       88.62      5.33 o
   4   3  10        2.92        3.55      5.97 o
   5   3  10       50.52       46.99      4.43 o
   6   3  10        1.07       -5.19      5.73 o
   7   3  10       41.22       43.22      4.58 o
   8   3  10        1.46       -3.46      5.39 o
   9   3  10       62.80       56.47      4.51 o
  10   3  10        7.41        5.26      3.91 o
  -6   4  10        1.43       -1.08      4.78 o
  -5   4  10      105.57       90.28      4.97 o
  -4   4  10        0.94       -4.29      4.86 o
  -3   4  10        3.47        2.23      5.56 o
  -2   4  10        8.62        3.23      5.88 o
  -1   4  10        5.53       -5.75      6.43 o
   0   4  10        8.60       14.35      5.74 o
   4   4  10       62.43       44.25      4.27 o
   5   4  10        7.95        5.41      3.94 o
 -15   1  11       38.54       46.71      3.47 o
 -14   1  11       84.50       90.90      4.67 o
 -13   1  11        2.91        6.33      5.63 o
 -12   1  11        2.67        4.06      4.74 o
 -11   1  11       48.08       39.20      4.29 o
 -10   1  11      154.01      141.59      6.03 o
  -9   1  11        7.98        1.04      4.46 o
  -8   1  11      553.50      527.52     14.21 o
  -7   1  11      853.57      760.96     18.23 o
  -6   1  11        9.97       15.47      2.25 o
  -5   1  11        5.50        9.50      3.20 o
  -4   1  11      405.91      423.27     11.30 o
  -3   1  11       29.71       35.55      2.21 o
  -2   1  11      438.29      520.24     11.59 o
  -1   1  11      182.09      182.12      5.46 o
   0   1  11     1226.11     1203.43    143.94 o
   1   1  11       34.71       29.35      2.04 o
   2   1  11     1220.69     1157.87     18.07 o
   3   1  11       44.08       40.75      2.52 o
   4   1  11        6.48        7.34      2.54 o
   5   1  11      108.16       98.25      3.89 o
   6   1  11       33.20       34.67      2.98 o
   7   1  11        0.03        9.31      4.52 o
   8   1  11      343.48      354.81     10.27 o
   9   1  11      662.28      648.23     17.55 o
  10   1  11      214.58      213.05      7.23 o
  11   1  11        2.15        2.76      6.02 o
  12   1  11        0.84        3.86      4.63 o
  13   1  11       11.64        7.20      4.07 o
 -13   2  11        2.28       12.65      4.26 o
 -12   2  11        0.04        8.75      4.76 o
 -11   2  11       29.81       20.10      6.27 o
 -10   2  11       16.45       18.05      3.73 o
  -9   2  11      101.37      103.04      5.62 o
  -8   2  11        7.70        1.73      5.37 o
  -7   2  11       80.97       84.80      4.99 o
  -6   2  11       54.50       52.66      3.69 o
  -5   2  11        0.68       -6.81      4.54 o
  -4   2  11      186.94      214.47      6.27 o
  -3   2  11        1.69        4.42      4.04 o
  -2   2  11      938.15     1039.00     20.55 o
  -1   2  11      205.06      206.90      6.41 o
   0   2  11       13.41       10.72      2.06 o
   1   2  11      106.94       84.63      3.80 o
   2   2  11       48.23       43.07      3.21 o
   3   2  11      250.06      253.42      7.53 o
   4   2  11        2.64       -2.84      4.78 o
   5   2  11       25.97       38.17      3.24 o
   6   2  11       64.29       60.24      4.29 o
   7   2  11        3.68        4.61      5.53 o
   8   2  11      183.32      190.19      7.10 o
   9   2  11       26.42       24.50      4.37 o
  10   2  11       18.92       17.43      6.14 o
  11   2  11        2.52       -1.35      4.74 o
  12   2  11       11.60        9.38      4.30 o
 -11   3  11       12.57       10.51      2.83 o
 -10   3  11        0.63        4.73      4.45 o
  -9   3  11       30.94       21.56      4.10 o
  -8   3  11       14.51       20.00      6.24 o
  -7   3  11       33.84       36.20      4.52 o
  -6   3  11       57.20       67.99      5.13 o
  -5   3  11        5.19        2.35      6.21 o
  -4   3  11       28.48       25.30      7.92 o
  -3   3  11        2.72       -5.18      6.83 o
  -2   3  11      128.51      129.91      6.14 o
  -1   3  11       51.91       45.82      4.49 o
   0   3  11        0.19        5.51      3.67 o
   1   3  11        3.96        6.90      5.81 o
   2   3  11        4.02        7.51      6.03 o
   3   3  11       22.27       25.88      3.73 o
   4   3  11        2.43       -2.37      6.53 o
   5   3  11       59.79       53.18      4.59 o
   6   3  11        0.00       -8.65      5.77 o
   7   3  11       22.37       25.26      3.85 o
   8   3  11        3.05        4.72      5.00 o
   9   3  11       20.92       19.81      3.21 o
  -6   4  11        7.45        6.85      4.62 o
  -5   4  11        0.18        7.16      4.15 o
  -4   4  11        4.64        5.77      5.08 o
  -3   4  11      125.40      106.89      5.21 o
  -2   4  11        8.33        2.66      5.54 o
  -1   4  11        4.89        0.46      6.22 o
   0   4  11       43.34       47.14      4.28 o
   4   4  11       65.71       50.22      4.20 o
   5   4  11       13.56        9.77      4.71 o
 -15   0  12       17.15       22.30      3.06 o
 -14   0  12       44.25       40.67      3.84 o
 -13   0  12      356.81      348.96     10.64 o
 -12   0  12      355.27      389.53     11.54 o
 -11   0  12        2.38        1.16      5.73 o
 -10   0  12     1211.55     1241.64     26.94 o
  -9   0  12      946.24      900.43     21.69 o
  -8   0  12        1.65        2.17      3.33 o
  -7   0  12      740.27      686.80     16.95 o
  -6   0  12       12.81       11.07      1.75 o
  -5   0  12      172.00      153.39      4.71 o
  -4   0  12     3730.86     3663.34     31.77 o
  -3   0  12     3270.01     3147.51     28.03 o
  -2   0  12        0.01        1.50      1.75 o
  -1   0  12      407.25      366.15      8.95 o
   0   0  12     1955.85     1841.59     31.79 o
   1   0  12      197.29      186.57      5.27 o
   2   0  12     2498.56     2495.40     25.36 o
   3   0  12      134.24      118.54      3.31 o
   4   0  12      363.94      398.84     11.41 o
   5   0  12       39.42       30.62      2.53 o
   6   0  12      295.77      317.95      9.22 o
   7   0  12     1460.72     1419.86     26.77 o
   8   0  12      180.51      173.44      6.15 o
   9   0  12      499.36      481.53     15.26 o
  10   0  12     1985.32     2040.19     36.17 o
  11   0  12        2.73        6.75      5.51 o
  12   0  12       26.20       38.63      3.85 o
  13   0  12       26.84       35.89      3.72 o
 -14   1  12       43.11       48.76      4.17 o
 -13   1  12        3.39       13.41      4.25 o
 -12   1  12       85.01       78.36      5.65 o
 -11   1  12       58.06       49.61      4.60 o
 -10   1  12      106.88       99.10      5.47 o
  -9   1  12       92.91       96.56      5.00 o
  -8   1  12      329.48      320.17      9.35 o
  -7   1  12      100.29       95.17      3.99 o
  -6   1  12        1.06        2.99      3.21 o
  -5   1  12      658.77      644.36     15.12 o
  -4   1  12      166.96      212.68      6.63 o
  -3   1  12        0.88       -1.71      2.51 o
  -2   1  12      698.30      857.04     15.36 o
  -1   1  12       56.67       68.31      2.73 o
   0   1  12      121.16      100.51     12.31 o
   1   1  12       51.52       42.79      2.31 o
   2   1  12     1133.60     1064.20     17.99 o
   3   1  12       13.26       18.90      2.08 o
   4   1  12      163.72      154.24      4.99 o
   5   1  12      416.64      405.66     11.47 o
   6   1  12       25.83       19.08      2.58 o
   7   1  12       90.37       88.46      4.31 o
   8   1  12      246.84      223.12      7.17 o
   9   1  12      143.79      141.30      6.19 o
  10   1  12       92.74      105.17      5.54 o
  11   1  12       44.42       41.98      4.59 o
  12   1  12       11.59       10.53      5.47 o
  13   1  12        0.82       -4.19      3.73 o
 -13   2  12        9.12       11.42      4.66 o
 -12   2  12       27.30       33.01      3.71 o
 -11   2  12        0.21        6.58      4.84 o
 -10   2  12        7.31        8.76      5.81 o
  -9   2  12      786.75      780.49     22.36 o
  -8   2  12        5.80       12.24      6.31 o
  -7   2  12      102.67      107.90      5.16 o
  -6   2  12        8.70        7.70      5.10 o
  -5   2  12       73.86       73.38      4.01 o
  -4   2  12       43.04       50.74      3.50 o
  -3   2  12      245.17      260.65      7.92 o
  -2   2  12      128.17      140.06      4.72 o
  -1   2  12        3.32        1.61      3.91 o
   0   2  12      425.14      443.68     61.32 o
   1   2  12       54.62       55.03      3.30 o
   2   2  12      336.56      350.36     11.03 o
   3   2  12       13.12       14.87      2.50 o
   4   2  12       26.29       26.36      3.03 o
   5   2  12      230.16      235.61      7.05 o
   6   2  12        8.32       15.85      5.49 o
   7   2  12        0.68       -4.09      6.21 o
   8   2  12      162.83      172.60      6.78 o
   9   2  12      207.34      218.30      7.55 o
  10   2  12        2.05        4.06      5.02 o
  11   2  12        1.82        2.96      3.90 o
  12   2  12        0.62        7.95      2.93 o
 -11   3  12        0.79       -1.65      3.89 o
 -10   3  12       30.34       41.54      3.72 o
  -9   3  12        2.26       -0.48      4.79 o
  -8   3  12      103.30       99.97      5.63 o
  -7   3  12       24.58       27.75      4.06 o
  -6   3  12        7.85        8.29      6.21 o
  -5   3  12       84.82       80.30      5.46 o
  -4   3  12      528.44      544.94     16.50 o
  -3   3  12       46.64       47.83      4.63 o
  -2   3  12        0.85        4.03      4.92 o
  -1   3  12       18.33       17.69      7.22 o
   0   3  12        0.62        4.22      4.22 o
   1   3  12       11.84       15.71      6.45 o
   2   3  12       19.79       17.47      6.05 o
   3   3  12       40.95       33.96      4.38 o
   4   3  12      477.07      448.41     13.87 o
   5   3  12       58.57       70.90      5.17 o
   6   3  12       39.66       34.14      4.60 o
   7   3  12      107.55       92.09      5.32 o
   8   3  12       53.64       53.47      4.32 o
   9   3  12        0.27        0.36      3.88 o
  -6   4  12        3.24        5.83      4.42 o
  -5   4  12        7.18        3.22      4.52 o
  -4   4  12       48.37       41.48      4.03 o
  -3   4  12      129.19      118.90      5.95 o
  -2   4  12      102.89       81.69      4.92 o
  -1   4  12       15.60       15.03      5.38 o
   0   4  12        9.60        6.59      5.44 o
   4   4  12       13.77        7.40      4.78 o
 -14   1  13        9.42        7.19      4.38 o
 -13   1  13        0.08        0.50      4.63 o
 -12   1  13      226.85      229.57      7.59 o
 -11   1  13       83.10       83.54      5.13 o
 -10   1  13        6.09        5.24      5.04 o
  -9   1  13        2.90        7.60      5.04 o
  -8   1  13       91.29       88.03      4.30 o
  -7   1  13      363.69      345.13     10.17 o
  -6   1  13      304.69      298.09      8.84 o
  -5   1  13      269.30      258.70      7.87 o
  -4   1  13      301.00      329.06      9.29 o
  -3   1  13      104.92      132.95      4.05 o
  -2   1  13      841.02     1008.27     17.41 o
  -1   1  13      281.23      346.59     10.20 o
   0   1  13        0.93        2.33      1.87 o
   1   1  13      451.31      418.69     11.58 o
   2   1  13       99.81       82.23      3.26 o
   3   1  13      210.49      206.54      6.52 o
   4   1  13       49.45       50.06      3.00 o
   5   1  13       33.62       31.87      2.85 o
   6   1  13       75.15       72.15      3.96 o
   7   1  13       37.74       39.55      3.82 o
   8   1  13       92.97       93.25      5.44 o
   9   1  13       58.25       53.36      4.73 o
  10   1  13       29.15       18.35      6.93 o
  11   1  13       10.82        9.78      4.91 o
  12   1  13        7.17        8.15      5.06 o
  13   1  13        0.34       -1.27      3.59 o
 -13   2  13        4.36        6.19      3.97 o
 -12   2  13       13.88        0.92      6.18 o
 -11   2  13        9.35        9.66      5.42 o
 -10   2  13        7.86        0.58      5.70 o
  -9   2  13       60.09       61.65      4.63 o
  -8   2  13      176.61      180.16      6.78 o
  -7   2  13      391.29      399.06     12.37 o
  -6   2  13       62.43       61.86      4.28 o
  -5   2  13       62.08       67.05      3.96 o
  -4   2  13        6.61        6.98      4.19 o
  -3   2  13       60.29       60.51      3.60 o
  -2   2  13       14.47       17.69      2.51 o
  -1   2  13        6.59       13.20      4.44 o
   0   2  13       92.41       78.57      6.51 o
   1   2  13       19.20       21.89      2.47 o
   2   2  13       42.90       42.65      3.32 o
   3   2  13       45.39       39.11      3.47 o
   4   2  13      175.77      176.83      5.71 o
   5   2  13       31.82       33.51      3.59 o
   6   2  13        0.54       -4.63      5.61 o
   7   2  13       25.34       24.91      3.76 o
   8   2  13      371.71      412.68     11.92 o
   9   2  13        2.21        0.55      4.66 o
  10   2  13       35.20       22.23      6.87 o
  11   2  13        0.07       -5.52      4.06 o
 -11   3  13        3.28        5.61      3.15 o
 -10   3  13       14.29       15.46      4.81 o
  -9   3  13        0.85        2.30      4.90 o
  -8   3  13       32.47       34.81      4.24 o
  -7   3  13       50.11       46.06      4.72 o
  -6   3  13       20.78       12.30      7.25 o
  -5   3  13       17.77        4.68      7.35 o
  -4   3  13      601.75      569.25     17.06 o
  -3   3  13       89.24       81.67      5.03 o
  -2   3  13      152.20      127.98      6.00 o
  -1   3  13        0.06       -0.60      5.23 o
   0   3  13       19.43       18.18      3.37 o
   1   3  13      114.59      101.63      5.46 o
   2   3  13       40.91       43.26      4.40 o
   3   3  13      208.41      203.60      7.42 o
   4   3  13      233.10      219.56      7.70 o
   5   3  13       41.41       47.72      4.65 o
   6   3  13        0.60        5.87      5.97 o
   7   3  13       16.44       14.39      5.76 o
   8   3  13        0.10       -1.26      4.06 o
   9   3  13       16.44       13.99      4.39 o
  -5   4  13        6.01        7.76      3.77 o
  -4   4  13      159.58      136.80      5.68 o
  -3   4  13       11.22        8.96      6.02 o
  -2   4  13       54.41       45.85      4.26 o
  -1   4  13        0.03        2.94      4.95 o
   0   4  13      210.06      220.54      7.28 o
   3   4  13       40.94       33.55      3.86 o
   4   4  13        1.28        1.55      4.22 o
 -15   0  14        0.11       -2.77      3.06 o
 -14   0  14        7.46       14.61      4.67 o
 -13   0  14        0.03        0.00      4.81 o
 -12   0  14      213.75      201.17      7.02 o
 -11   0  14      472.97      455.59     13.38 o
 -10   0  14       15.24       17.56      6.23 o
  -9   0  14       11.49        1.57      5.20 o
  -8   0  14      167.33      150.12      5.14 o
  -7   0  14      139.10      159.44      4.72 o
  -6   0  14      394.82      368.40     10.38 o
  -5   0  14       20.78       21.46      2.06 o
  -4   0  14      872.09      816.77     15.93 o
  -3   0  14      720.92      775.03     15.06 o
  -2   0  14      601.48      613.14     13.09 o
  -1   0  14      384.37      369.40     10.01 o
   0   0  14      909.81      892.17     14.11 o
   1   0  14     1720.32     1811.52     22.94 o
   2   0  14     1590.21     1556.12     21.97 o
   3   0  14     3503.08     3900.97     36.96 o
   4   0  14      108.82      104.42      3.71 o
   5   0  14      507.56      438.12     11.88 o
   6   0  14       12.98        6.41      4.53 o
   7   0  14      579.11      601.09     15.67 o
   8   0  14      815.47      783.90     21.94 o
   9   0  14      190.51      189.19      6.81 o
  10   0  14       20.33       16.80      6.16 o
  11   0  14       13.57       18.57      3.27 o
  12   0  14        0.42        4.00      4.15 o
  13   0  14        3.39       11.01      3.70 o
 -14   1  14       13.54       10.31      4.23 o
 -13   1  14       47.28       46.24      3.88 o
 -12   1  14       93.20      104.89      5.62 o
 -11   1  14        5.32        6.41      6.51 o
 -10   1  14       47.29       42.32      4.27 o
  -9   1  14      171.38      171.26      6.31 o
  -8   1  14     1003.57      979.77     23.45 o
  -7   1  14       10.72        5.13      4.54 o
  -6   1  14       21.02       28.38      2.64 o
  -5   1  14        0.06        0.00      3.60 o
  -4   1  14      595.31      585.31     14.88 o
  -3   1  14      322.83      333.81      9.50 o
  -2   1  14     1315.63     1490.47     21.95 o
  -1   1  14       50.04       53.84      2.68 o
   0   1  14       14.42       10.35      1.89 o
   1   1  14      256.59      223.15      6.92 o
   2   1  14      179.79      148.35      4.53 o
   3   1  14     1157.49     1199.00     21.81 o
   4   1  14       55.79       45.72      3.12 o
   5   1  14        0.94        1.35      3.89 o
   6   1  14       18.14       15.96      5.37 o
   7   1  14       25.05       22.05      6.71 o
   8   1  14      214.15      215.04      7.17 o
   9   1  14      308.55      307.52      9.16 o
  10   1  14       10.17        9.51      5.79 o
  11   1  14       26.14       23.71      3.50 o
  12   1  14       26.07       33.42      3.68 o
 -13   2  14        0.05       -3.80      4.07 o
 -12   2  14        2.15        7.93      4.94 o
 -11   2  14       34.45       41.97      3.86 o
 -10   2  14        0.00       -5.13      5.67 o
  -9   2  14      374.56      397.33     12.80 o
  -8   2  14        8.42        4.17      6.55 o
  -7   2  14      413.97      413.19     11.85 o
  -6   2  14      301.18      287.45      8.23 o
  -5   2  14       14.89       17.94      3.11 o
  -4   2  14        4.41        8.74      4.61 o
  -3   2  14      313.26      342.27     10.29 o
  -2   2  14       22.52       26.98      3.00 o
  -1   2  14       31.51       40.02      3.28 o
   0   2  14      115.16      104.77      8.82 o
   1   2  14      105.12       94.52      4.47 o
   2   2  14        5.49        9.07      4.40 o
   3   2  14        0.21        1.51      4.18 o
   4   2  14      383.15      345.59      9.68 o
   5   2  14        2.87       -3.37      5.33 o
   6   2  14       10.09       11.75      5.99 o
   7   2  14       23.36       22.18      3.93 o
   8   2  14      167.80      162.36      7.02 o
   9   2  14       23.51       22.67      3.65 o
  10   2  14      153.02      148.71      5.87 o
  11   2  14        3.74       10.14      3.83 o
 -10   3  14        7.75        4.52      4.52 o
  -9   3  14       10.27       11.05      5.10 o
  -8   3  14       13.08        8.99      5.86 o
  -7   3  14       54.40       50.57      4.60 o
  -6   3  14      109.88      100.28      5.84 o
  -5   3  14       71.90       65.56      4.80 o
  -4   3  14      435.43      444.56     13.75 o
  -3   3  14       18.82       14.05      7.45 o
  -2   3  14        5.50        2.34      6.01 o
  -1   3  14       39.30       38.17      4.26 o
   0   3  14      104.67      100.60     10.91 o
   1   3  14       23.76       20.00      3.84 o
   2   3  14        8.13        4.08      6.42 o
   3   3  14      163.68      154.39      6.80 o
   4   3  14       36.78       46.23      4.59 o
   5   3  14       82.84       73.99      5.14 o
   6   3  14       60.12       68.83      4.80 o
   7   3  14       33.01       26.71      3.66 o
   8   3  14        0.02        9.38      3.83 o
  -5   4  14       42.13       30.64      3.40 o
  -4   4  14      203.87      147.21      5.86 o
  -3   4  14        6.62       10.99      4.66 o
  -2   4  14       42.02       17.85      5.87 o
  -1   4  14      103.14      102.37      5.18 o
   0   4  14        8.17       12.91      5.12 o
   3   4  14        0.18       10.84      4.03 o
 -14   1  15        8.46        7.60      4.30 o
 -13   1  15       20.73       14.07      5.63 o
 -12   1  15        5.13       16.28      5.15 o
 -11   1  15       71.06       73.26      4.91 o
 -10   1  15      221.23      212.41      7.47 o
  -9   1  15      241.10      255.71      7.70 o
  -8   1  15        0.31        8.58      4.68 o
  -7   1  15       23.76       28.33      3.08 o
  -6   1  15       33.25       35.45      3.13 o
  -5   1  15        0.00        0.40      3.30 o
  -4   1  15       54.63       53.00      3.02 o
  -3   1  15      193.79      198.75      5.96 o
  -2   1  15     1008.67     1115.27     19.84 o
  -1   1  15       48.41       57.99      2.80 o
   0   1  15      509.22      532.95     54.92 o
   1   1  15       67.46       59.37      3.07 o
   2   1  15      231.22      206.25      6.18 o
   3   1  15      433.99      386.72     11.45 o
   4   1  15        9.17       12.28      4.12 o
   5   1  15        0.35        0.00      4.36 o
   6   1  15      185.10      179.62      6.27 o
   7   1  15       47.08       48.51      4.17 o
   8   1  15      114.95       99.15      5.60 o
   9   1  15      361.42      372.86     11.34 o
  10   1  15        0.25        1.62      4.87 o
  11   1  15       24.06       14.77      5.58 o
  12   1  15        0.69       -3.27      4.32 o
 -13   2  15        1.85        0.32      3.30 o
 -12   2  15        1.75       -1.26      4.67 o
 -11   2  15        0.54        4.55      4.55 o
 -10   2  15        6.87        9.50      5.09 o
  -9   2  15       76.04       70.11      4.80 o
  -8   2  15       80.11       75.33      4.87 o
  -7   2  15      265.67      243.72      7.54 o
  -6   2  15      159.21      167.64      6.26 o
  -5   2  15      104.99      102.62      5.26 o
  -4   2  15        1.94        5.06      4.58 o
  -3   2  15      231.08      233.84      7.05 o
  -2   2  15       19.30        3.78      5.35 o
  -1   2  15       67.64       76.13      3.83 o
   0   2  15       92.45      104.85      8.72 o
   1   2  15        0.02        1.95      4.57 o
   2   2  15       11.15        8.01      4.53 o
   3   2  15       59.34       58.25      4.54 o
   4   2  15       22.58       18.32      6.59 o
   5   2  15        6.25        4.60      5.14 o
   6   2  15        6.43       12.45      3.37 o
   7   2  15        0.76       -4.09      5.70 o
   8   2  15       75.24       77.88      5.73 o
   9   2  15        9.76       16.53      5.42 o
  10   2  15        2.04        4.67      3.86 o
  11   2  15       19.85       27.40      3.07 o
 -10   3  15        0.00        1.42      4.22 o
  -9   3  15        0.02       -6.92      4.61 o
  -8   3  15        0.20       -1.44      4.78 o
  -7   3  15       24.04       29.24      3.65 o
  -6   3  15        1.76        1.13      5.23 o
  -5   3  15        3.84        3.43      5.94 o
  -4   3  15       36.67       40.63      4.68 o
  -3   3  15      113.36      103.97      5.90 o
  -2   3  15      199.68      223.86      7.39 o
  -1   3  15      214.90      230.37      7.73 o
   0   3  15        0.13        2.66      6.47 o
   1   3  15      145.04      122.40      5.99 o
   2   3  15        0.43       -4.63      6.44 o
   3   3  15       64.72       71.46      5.34 o
   4   3  15      104.57      105.35      5.88 o
   5   3  15       77.95       86.48      5.20 o
   6   3  15       99.13       95.64      5.51 o
   7   3  15        3.03        5.51      4.55 o
   8   3  15       34.61       34.14      3.63 o
  -4   4  15       39.78       29.10      3.56 o
  -3   4  15        4.59        5.11      4.53 o
  -2   4  15        0.77       -2.12      4.24 o
  -1   4  15       45.79       42.42      4.03 o
   0   4  15        0.46        8.36      3.96 o
 -14   0  16        0.74        1.17      3.75 o
 -13   0  16       85.57       71.34      4.59 o
 -12   0  16      487.60      485.68     15.07 o
 -11   0  16       29.72       29.56      3.73 o
 -10   0  16       21.23       20.58      3.76 o
  -9   0  16     1611.13     1537.42     30.10 o
  -8   0  16       42.58       45.27      3.52 o
  -7   0  16       19.72       23.22      2.96 o
  -6   0  16     1530.54     1407.87     24.86 o
  -5   0  16      194.95      177.13      5.04 o
  -4   0  16      106.08       91.29      3.54 o
  -3   0  16     1703.23     1645.66     23.97 o
  -2   0  16     1350.32     1279.65     20.53 o
  -1   0  16        0.87        2.19      2.57 o
   0   0  16       14.72       15.39      1.32 o
   1   0  16      268.31      262.16      7.66 o
   2   0  16       23.96       19.42      2.09 o
   3   0  16      104.55       97.24      3.89 o
   4   0  16      555.26      607.90     16.43 o
   5   0  16       15.70        5.54      5.42 o
   6   0  16       45.86       45.03      3.56 o
   7   0  16      299.85      277.14      8.81 o
   8   0  16     1184.69     1202.04     27.24 o
   9   0  16       68.35       85.75      5.30 o
  10   0  16       75.67       77.06      5.20 o
  11   0  16        4.27       -2.36      5.57 o
  12   0  16       27.34       24.83      3.18 o
 -14   1  16        1.43        9.18      3.38 o
 -13   1  16       40.77       43.42      4.08 o
 -12   1  16        0.18        2.64      4.25 o
 -11   1  16        7.20        7.41      6.12 o
 -10   1  16      822.83      783.91     22.62 o
  -9   1  16       52.33       55.79      4.53 o
  -8   1  16       37.09       31.36      3.92 o
  -7   1  16        1.92       -1.52      5.05 o
  -6   1  16       16.08       15.35      2.43 o
  -5   1  16       59.88       62.73      3.43 o
  -4   1  16      535.76      567.98     15.55 o
  -3   1  16        0.01        3.09      3.32 o
  -2   1  16        1.31        4.36      3.21 o
  -1   1  16       87.33       77.94      3.44 o
   0   1  16        2.05        2.86      5.46 o
   1   1  16      295.74      241.90      7.39 o
   2   1  16       43.57       30.37      2.75 o
   3   1  16       33.69       29.94      3.11 o
   4   1  16      266.63      283.03      8.06 o
   5   1  16      110.27       93.70      4.38 o
   6   1  16      235.85      252.59      7.85 o
   7   1  16        0.03        0.58      4.54 o
   8   1  16       39.98       48.32      4.49 o
   9   1  16      325.23      324.77     10.52 o
  10   1  16       22.11       31.00      3.70 o
  11   1  16        0.02        4.29      4.16 o
  12   1  16       17.69       20.90      2.99 o
 -12   2  16        0.01        2.39      3.91 o
 -11   2  16        0.37        5.35      4.74 o
 -10   2  16       27.18       29.85      3.76 o
  -9   2  16        2.52        2.89      5.08 o
  -8   2  16       22.54       23.59      3.88 o
  -7   2  16       80.11       81.70      4.91 o
  -6   2  16       19.63       24.77      3.51 o
  -5   2  16        0.04       -6.56      5.52 o
  -4   2  16       43.90       45.80      3.83 o
  -3   2  16       26.56       24.97      3.04 o
  -2   2  16        4.80       11.90      5.43 o
  -1   2  16       40.44       49.54      3.44 o
   0   2  16        3.34        2.68      3.29 o
   1   2  16       83.57       79.10      4.27 o
   2   2  16        4.90        4.18      5.91 o
   3   2  16      257.93      230.76      7.08 o
   4   2  16       26.95       25.51      4.21 o
   5   2  16       28.25       30.40      4.05 o
   6   2  16        0.06        4.16      5.47 o
   7   2  16        0.00       -0.57      5.24 o
   8   2  16      102.87      104.64      5.88 o
   9   2  16      143.49      136.46      5.98 o
  10   2  16       65.70       66.08      4.27 o
 -10   3  16       11.04       11.56      3.95 o
  -9   3  16       23.08       13.92      5.32 o
  -8   3  16        0.09       -2.75      4.76 o
  -7   3  16       16.63       14.93      6.77 o
  -6   3  16        0.00       -4.39      5.65 o
  -5   3  16       81.92       90.19      5.53 o
  -4   3  16       60.02       61.45      4.86 o
  -3   3  16      453.05      397.45     11.78 o
  -2   3  16        0.00        2.90      6.48 o
  -1   3  16       58.54       57.26      4.92 o
   0   3  16      481.12      459.16     62.22 o
   1   3  16       34.77       24.96      7.54 o
   2   3  16        4.23        2.28      6.34 o
   3   3  16        5.47        3.89      4.55 o
   4   3  16        9.80        5.40      5.71 o
   5   3  16       66.43       64.78      4.89 o
   6   3  16       71.80       64.97      4.71 o
   7   3  16       59.08       56.16      4.45 o
   8   3  16        1.85       -2.59      4.54 o
  -3   4  16       11.43        6.89      4.45 o
  -2   4  16        0.04        0.00      4.22 o
  -1   4  16        3.58        6.09      4.38 o
   0   4  16        6.24        9.00      4.28 o
 -14   1  17        0.84        0.00      3.38 o
 -13   1  17       42.84       32.11      3.75 o
 -12   1  17       42.91       39.12      4.29 o
 -11   1  17       29.37       22.71      4.12 o
 -10   1  17       47.31       45.59      4.47 o
  -9   1  17      167.68      168.17      6.60 o
  -8   1  17      180.23      164.99      6.41 o
  -7   1  17        8.09       10.14      2.70 o
  -6   1  17       36.94       42.06      3.33 o
  -5   1  17       39.19       40.59      3.22 o
  -4   1  17      210.01      208.86      6.29 o
  -3   1  17        4.44        4.99      3.94 o
  -2   1  17      111.23      125.94      4.32 o
  -1   1  17      128.48      133.85      4.31 o
   0   1  17      592.79      561.43     72.31 o
   1   1  17      113.01      103.57      4.18 o
   2   1  17       72.34       57.01      3.47 o
   3   1  17      234.01      208.75      5.94 o
   4   1  17       43.06       36.57      3.56 o
   5   1  17      204.40      189.54      6.35 o
   6   1  17       49.95       49.25      4.27 o
   7   1  17      302.38      316.45      9.59 o
   8   1  17      385.39      364.04     10.55 o
   9   1  17      107.69      113.88      5.75 o
  10   1  17        1.11        5.85      4.30 o
  11   1  17        0.42        4.72      4.08 o
 -12   2  17       33.85       33.07      3.63 o
 -11   2  17        1.68        7.89      4.38 o
 -10   2  17        2.21        4.75      4.92 o
  -9   2  17      130.99      119.11      6.14 o
  -8   2  17       53.41       54.37      4.64 o
  -7   2  17       18.82       24.89      3.37 o
  -6   2  17       28.18       15.15      6.74 o
  -5   2  17        0.84        3.93      5.53 o
  -4   2  17       11.71       10.90      5.40 o
  -3   2  17       15.71       21.50      3.35 o
  -2   2  17        0.65       -8.30      5.54 o
  -1   2  17       25.02       22.57      3.45 o
   0   2  17      189.55      177.68     21.98 o
   1   2  17       23.31       20.12      3.62 o
   2   2  17        9.42        7.61      6.15 o
   3   2  17      673.47      658.16     17.59 o
   4   2  17       20.20       14.00      6.23 o
   5   2  17       14.58       18.07      3.20 o
   6   2  17       34.84       33.98      3.93 o
   7   2  17       12.41       11.19      5.37 o
   8   2  17       49.02       48.04      4.17 o
   9   2  17        1.55        2.64      4.69 o
  10   2  17        8.51        6.00      4.56 o
  -9   3  17        3.98        9.30      4.09 o
  -8   3  17        0.86        2.17      4.49 o
  -7   3  17        6.08        0.49      5.67 o
  -6   3  17       23.74       11.12      6.80 o
  -5   3  17       27.60       17.97      6.60 o
  -4   3  17      329.30      342.54     10.02 o
  -3   3  17        7.01        2.83      5.86 o
  -2   3  17        2.62      -10.28      6.86 o
  -1   3  17      274.73      321.30      9.13 o
   0   3  17       49.10       47.11      3.15 o
   1   3  17       36.04       28.39      4.56 o
   2   3  17       75.62       69.35      5.29 o
   3   3  17       16.92       17.21      5.94 o
   4   3  17        0.48        3.61      5.39 o
   5   3  17        6.59        6.64      3.33 o
   6   3  17        0.00       -4.68      4.90 o
   7   3  17       29.74       32.92      3.41 o
 -14   0  18       43.94       43.32      3.65 o
 -13   0  18       46.97       57.56      4.17 o
 -12   0  18        5.94        5.18      5.63 o
 -11   0  18       21.85       27.32      3.89 o
 -10   0  18      109.76      108.45      5.55 o
  -9   0  18     1736.61     1670.98     32.03 o
  -8   0  18       19.49       15.33      6.10 o
  -7   0  18      104.34      113.46      4.81 o
  -6   0  18       43.08       41.29      3.20 o
  -5   0  18       24.14       26.50      2.85 o
  -4   0  18      104.34      108.32      4.10 o
  -3   0  18     2967.88     3075.58     35.88 o
  -2   0  18        0.80        6.83      2.79 o
  -1   0  18       40.13       33.58      2.66 o
   0   0  18        0.90        4.17      2.06 o
   1   0  18      198.21      190.77      6.07 o
   2   0  18      513.59      524.67     13.40 o
   3   0  18       35.22       30.64      2.90 o
   4   0  18      165.79      186.80      5.69 o
   5   0  18       16.50        7.24      5.28 o
   6   0  18      237.16      226.91      7.12 o
   7   0  18       16.63       20.79      3.39 o
   8   0  18      175.49      144.72      6.23 o
   9   0  18        5.11       12.88      5.28 o
  10   0  18       17.40       10.41      5.36 o
  11   0  18       20.90       21.02      3.02 o
 -13   1  18        0.65        4.00      3.49 o
 -12   1  18       21.20       21.92      3.19 o
 -11   1  18       41.65       45.09      4.12 o
 -10   1  18      100.74       95.58      5.26 o
  -9   1  18       81.27       74.74      5.04 o
  -8   1  18      622.86      616.89     17.11 o
  -7   1  18      186.92      176.88      6.25 o
  -6   1  18        3.95       11.19      4.93 o
  -5   1  18      175.34      184.89      5.66 o
  -4   1  18       79.69       93.19      4.16 o
  -3   1  18       17.33       10.26      4.35 o
  -2   1  18       93.25      109.90      4.29 o
  -1   1  18        2.50       -3.42      4.14 o
   0   1  18       35.34       37.85      4.22 o
   1   1  18       27.59       27.46      2.79 o
   2   1  18      636.44      591.62     17.34 o
   3   1  18      345.97      308.69      9.40 o
   4   1  18        3.58        6.82      4.48 o
   5   1  18        0.14       -6.57      5.85 o
   6   1  18      133.52      136.43      5.98 o
   7   1  18       27.13       29.28      3.74 o
   8   1  18       78.87       80.28      4.87 o
   9   1  18      105.22      104.55      5.53 o
  10   1  18       60.08       55.82      4.31 o
  11   1  18        0.72        4.25      3.68 o
 -12   2  18       18.09       23.27      3.31 o
 -11   2  18        9.58       17.12      5.32 o
 -10   2  18        0.12       -5.57      5.14 o
  -9   2  18      104.67      102.34      5.53 o
  -8   2  18      163.49      142.42      6.29 o
  -7   2  18       21.74       24.74      3.82 o
  -6   2  18        4.45        0.00      5.78 o
  -5   2  18       18.51       20.13      6.28 o
  -4   2  18      141.27      137.25      5.98 o
  -3   2  18        0.31       -1.12      5.94 o
  -2   2  18      409.68      404.18     12.17 o
  -1   2  18      155.98      172.04      6.39 o
   0   2  18      294.91      282.78     38.56 o
   1   2  18      631.46      570.47     16.31 o
   2   2  18      283.14      276.57      7.76 o
   3   2  18      126.20      125.59      6.01 o
   4   2  18      268.57      236.33      7.57 o
   5   2  18       29.05       16.47      7.30 o
   6   2  18      139.79      140.43      6.29 o
   7   2  18        0.27        4.84      4.84 o
   8   2  18        8.94       16.51      3.11 o
   9   2  18       16.47       12.90      4.67 o
  10   2  18        3.45        7.22      3.15 o
  -9   3  18       55.63       51.80      4.05 o
  -8   3  18        0.10        1.22      3.66 o
  -7   3  18        2.15       -4.19      5.04 o
  -6   3  18        2.64       -2.02      6.24 o
  -5   3  18        1.00       11.54      3.99 o
  -4   3  18        8.06       15.34      5.80 o
  -3   3  18       19.75       16.57      6.49 o
  -2   3  18      193.87      210.48      7.56 o
  -1   3  18      110.85      101.58      6.26 o
   0   3  18        3.06        2.11      5.04 o
   1   3  18        1.46        4.97      5.50 o
   2   3  18       16.41       12.31      5.84 o
   3   3  18       16.57       18.89      3.45 o
   4   3  18       84.60       71.94      4.86 o
   5   3  18       13.99        0.45      6.10 o
   6   3  18       87.87       84.58      4.90 o
   7   3  18       22.53       20.57      3.00 o
 -13   1  19        3.74        5.21      3.90 o
 -12   1  19       35.10       35.36      3.70 o
 -11   1  19       46.06       50.44      4.24 o
 -10   1  19       11.06       12.13      6.25 o
  -9   1  19        0.32        1.18      5.28 o
  -8   1  19      502.94      491.47     15.31 o
  -7   1  19       15.45        4.49      5.89 o
  -6   1  19      259.84      273.05      8.00 o
  -5   1  19        0.09       -6.61      4.80 o
  -4   1  19      120.83      122.42      5.06 o
  -3   1  19       14.19       20.46      2.73 o
  -2   1  19      432.98      481.30     13.30 o
  -1   1  19      139.25      151.33      5.09 o
   0   1  19      243.09      247.47     25.24 o
   1   1  19      239.84      232.09      6.62 o
   2   1  19       50.54       57.31      3.70 o
   3   1  19       10.98        8.48      5.61 o
   4   1  19        1.00       -3.29      5.21 o
   5   1  19       57.76       42.06      4.24 o
   6   1  19       41.85       42.04      4.24 o
   7   1  19       44.34       41.05      4.33 o
   8   1  19        1.43       -0.56      5.91 o
   9   1  19       17.70       17.00      5.96 o
  10   1  19       32.51       32.06      3.95 o
  11   1  19        2.38       -0.94      3.30 o
 -12   2  19        0.33       -3.83      3.91 o
 -11   2  19        0.06        0.82      4.19 o
 -10   2  19       38.82       48.49      4.01 o
  -9   2  19       42.85       38.57      4.15 o
  -8   2  19      113.80      108.98      6.13 o
  -7   2  19        2.87        3.51      5.56 o
  -6   2  19        9.66        3.56      6.34 o
  -5   2  19       68.49       62.99      4.70 o
  -4   2  19       54.20       47.06      4.51 o
  -3   2  19      377.05      397.24     11.51 o
  -2   2  19       17.30       12.83      6.24 o
  -1   2  19       56.20       64.46      4.76 o
   0   2  19      457.69      427.27     49.53 o
   1   2  19       29.88       18.29      6.76 o
   2   2  19       21.60        7.47      7.06 o
   3   2  19      331.75      285.71      8.71 o
   4   2  19       47.56       38.08      4.35 o
   5   2  19       17.70       15.08      6.08 o
   6   2  19      216.59      212.32      7.54 o
   7   2  19        2.27        3.57      5.02 o
   8   2  19       97.70      107.27      5.11 o
   9   2  19        5.55        1.45      3.85 o
  -9   3  19       29.17       32.44      3.20 o
  -8   3  19        0.33        3.77      4.09 o
  -7   3  19        5.20        5.68      4.92 o
  -6   3  19       21.44       19.59      3.39 o
  -5   3  19        1.99        2.00      5.00 o
  -4   3  19       25.50       24.46      3.89 o
  -3   3  19       33.00       21.31      7.11 o
  -2   3  19       93.52       93.77      5.62 o
  -1   3  19        0.18       -2.22      5.32 o
   0   3  19        5.09        6.32      3.72 o
   1   3  19        5.77        1.59      6.02 o
   2   3  19       16.66       16.64      3.58 o
   3   3  19        0.03       -5.33      4.78 o
   4   3  19      153.03      139.25      5.87 o
   5   3  19        0.17        0.41      4.16 o
   6   3  19        1.85        3.16      3.80 o
 -13   0  20        1.48        2.73      3.72 o
 -12   0  20      215.14      233.87      7.06 o
 -11   0  20      186.28      154.31      6.58 o
 -10   0  20      158.33      152.98      6.21 o
  -9   0  20       65.91       54.96      4.68 o
  -8   0  20       60.64       68.15      4.72 o
  -7   0  20       12.79       10.58      6.28 o
  -6   0  20       31.72       35.92      3.56 o
  -5   0  20      115.96      105.38      4.54 o
  -4   0  20      127.89      117.36      4.65 o
  -3   0  20      339.20      349.40     10.14 o
  -2   0  20      153.86      148.64      4.98 o
  -1   0  20      143.01      150.11      4.88 o
   0   0  20       10.36        4.65      8.06 o
   1   0  20      297.79      286.98      8.71 o
   2   0  20      107.89      110.09      4.50 o
   3   0  20      236.82      230.15      6.54 o
   4   0  20        9.84       14.67      5.24 o
   5   0  20        3.04       -1.69      4.87 o
   6   0  20       70.85       58.88      4.87 o
   7   0  20       54.62       45.49      4.61 o
   8   0  20        0.11       -6.16      6.31 o
   9   0  20        6.99        8.59      4.92 o
  10   0  20       66.78       55.00      3.85 o
  11   0  20        0.43        5.73      2.92 o
 -13   1  20       23.43       24.78      3.20 o
 -12   1  20       10.73        6.94      5.59 o
 -11   1  20       36.40       31.48      3.96 o
 -10   1  20      182.46      189.16      7.15 o
  -9   1  20        2.68       -2.35      6.15 o
  -8   1  20      261.40      247.91      7.75 o
  -7   1  20       18.64       15.92      3.48 o
  -6   1  20        1.48       -0.55      4.64 o
  -5   1  20        7.04        0.53      5.09 o
  -4   1  20       23.67       29.23      3.05 o
  -3   1  20      116.64      123.15      5.10 o
  -2   1  20      215.35      257.40      7.91 o
  -1   1  20       63.58       54.86      3.75 o
   0   1  20       54.88       54.90      4.75 o
   1   1  20       56.42       55.53      3.79 o
   2   1  20       18.45       14.66      5.54 o
   3   1  20      111.80      116.82      5.57 o
   4   1  20        3.98       12.53      5.16 o
   5   1  20       41.21       46.01      3.97 o
   6   1  20       47.07       55.55      4.71 o
   7   1  20       28.89       47.58      4.02 o
   8   1  20       11.78       16.12      3.53 o
   9   1  20       36.04       30.65      3.82 o
  10   1  20       15.71       23.55      3.05 o
 -11   2  20       32.85       38.98      3.55 o
 -10   2  20        0.43        4.54      4.40 o
  -9   2  20       28.68       27.30      3.67 o
  -8   2  20        5.19        6.75      5.85 o
  -7   2  20        2.01       -2.88      6.35 o
  -6   2  20      224.02      244.14      7.73 o
  -5   2  20       17.95       14.73      6.95 o
  -4   2  20      237.47      248.37      7.83 o
  -3   2  20       68.31       80.33      5.09 o
  -2   2  20       21.00       23.08      3.68 o
  -1   2  20      500.79      547.21     16.27 o
   0   2  20       26.44       21.99      2.58 o
   1   2  20       49.42       37.53      4.45 o
   2   2  20       51.97       47.74      4.48 o
   3   2  20       90.72       91.16      5.19 o
   4   2  20      411.98      362.40     11.18 o
   5   2  20        0.47       -5.64      5.23 o
   6   2  20       39.04       35.46      3.97 o
   7   2  20      276.11      284.63      8.53 o
   8   2  20       96.21      103.98      5.30 o
   9   2  20        5.25        2.25      3.36 o
  -8   3  20        0.03        3.10      3.91 o
  -7   3  20       33.34       27.41      3.61 o
  -6   3  20        6.29        5.38      4.53 o
  -5   3  20       29.71       34.00      3.50 o
  -4   3  20        3.84        9.98      5.23 o
  -3   3  20        6.85       11.68      5.10 o
  -2   3  20       13.33       13.40      5.69 o
  -1   3  20        0.31        1.06      6.00 o
   0   3  20       36.44       34.10      3.59 o
   1   3  20       18.27       22.06      3.41 o
   2   3  20       58.82       51.84      4.18 o
   3   3  20        0.17        4.06      4.35 o
   4   3  20       10.97       13.07      3.23 o
   5   3  20        0.41        1.11      4.11 o
   6   3  20        2.54       -3.10      4.64 o
 -13   1  21        0.20       -3.10      3.74 o
 -12   1  21        3.83        5.24      4.85 o
 -11   1  21        2.89       -0.49      4.75 o
 -10   1  21       28.21       21.84      4.35 o
  -9   1  21       47.18       54.66      4.43 o
  -8   1  21      193.66      200.11      7.24 o
  -7   1  21       28.82       22.83      3.72 o
  -6   1  21       89.13       84.72      4.95 o
  -5   1  21        0.01        2.22      5.55 o
  -4   1  21       50.88       52.27      4.02 o
  -3   1  21       90.89       95.14      5.01 o
  -2   1  21      157.82      171.56      5.83 o
  -1   1  21      120.62      131.80      5.22 o
   0   1  21       51.32       59.54      6.64 o
   1   1  21        5.94        0.00      5.27 o
   2   1  21      762.78      737.36     20.96 o
   3   1  21        8.80       15.41      3.03 o
   4   1  21       62.62       60.17      4.56 o
   5   1  21       49.99       41.14      4.34 o
   6   1  21      270.93      278.02      8.33 o
   7   1  21        3.81       12.78      4.68 o
   8   1  21        2.95       -2.49      5.34 o
   9   1  21        2.64        5.08      4.02 o
  10   1  21       30.72       39.97      3.41 o
 -11   2  21       68.68       62.46      3.93 o
 -10   2  21        0.98        2.54      4.52 o
  -9   2  21       21.10       16.01      5.51 o
  -8   2  21       20.65       16.23      5.78 o
  -7   2  21        4.42        1.13      5.74 o
  -6   2  21       51.66       53.08      4.54 o
  -5   2  21      612.13      571.63     17.03 o
  -4   2  21        2.10       -7.06      5.95 o
  -3   2  21       72.22       78.90      5.20 o
  -2   2  21      615.83      686.18     18.21 o
  -1   2  21        1.47       -1.17      5.86 o
   0   2  21       34.81       36.24      4.07 o
   1   2  21       25.61       28.43      3.73 o
   2   2  21        5.82       11.64      6.11 o
   3   2  21        1.93        1.16      4.98 o
   4   2  21       24.87       12.56      7.22 o
   5   2  21       20.28       17.86      5.85 o
   6   2  21      110.26      121.99      5.56 o
   7   2  21       49.49       54.88      4.00 o
   8   2  21        3.56       -1.48      4.09 o
  -8   3  21       18.64       18.87      2.79 o
  -7   3  21        9.77       10.35      3.58 o
  -6   3  21        8.35        9.94      5.07 o
  -5   3  21        0.68        8.35      4.19 o
  -4   3  21        4.18        6.55      5.42 o
  -3   3  21       37.30       26.17      3.71 o
  -2   3  21       14.77       17.50      3.49 o
  -1   3  21        0.08       -3.50      5.02 o
   0   3  21        0.58        2.01      3.47 o
   1   3  21       37.21       30.49      3.66 o
   2   3  21        4.46        3.56      5.37 o
   3   3  21        0.52        5.38      4.32 o
   4   3  21       20.62       20.22      3.17 o
   5   3  21        1.39        1.64      3.84 o
 -13   0  22       10.15       12.00      3.98 o
 -12   0  22      100.60      103.54      5.17 o
 -11   0  22      111.77      109.62      5.26 o
 -10   0  22      355.28      344.41     10.59 o
  -9   0  22      623.30      601.59     17.34 o
  -8   0  22       21.86       20.82      3.32 o
  -7   0  22        2.39       -2.35      5.98 o
  -6   0  22       16.08       21.66      3.21 o
  -5   0  22        0.44        0.00      3.76 o
  -4   0  22        0.46       -1.07      4.83 o
  -3   0  22        1.88       -5.73      4.63 o
  -2   0  22      107.33      109.74      4.72 o
  -1   0  22      289.70      257.01      7.78 o
   0   0  22       14.62       16.27      4.65 o
   1   0  22      693.66      716.18     20.30 o
   2   0  22      709.25      712.22     20.67 o
   3   0  22       13.73       17.83      5.84 o
   4   0  22        1.63       -5.24      5.43 o
   5   0  22       69.27       83.45      5.11 o
   6   0  22       60.19       62.29      4.72 o
   7   0  22      273.45      270.36      8.34 o
   8   0  22       62.79       61.48      4.38 o
   9   0  22       99.58      106.09      5.00 o
  10   0  22        4.35        8.62      3.18 o
 -12   1  22       15.34       12.19      4.66 o
 -11   1  22       20.36       19.02      3.29 o
 -10   1  22      249.78      248.04      7.94 o
  -9   1  22       86.50       75.28      5.13 o
  -8   1  22        4.88        2.37      5.57 o
  -7   1  22        0.92       10.01      4.04 o
  -6   1  22       30.44       19.91      3.79 o
  -5   1  22       12.01       14.90      6.17 o
  -4   1  22       82.36      106.82      5.27 o
  -3   1  22      507.34      565.78     16.17 o
  -2   1  22       33.53       38.20      3.75 o
  -1   1  22       37.95       44.65      3.98 o
   0   1  22      744.77      798.05     90.91 o
   1   1  22        2.91        3.38      5.51 o
   2   1  22      131.90      134.77      5.84 o
   3   1  22       55.83       44.50      4.10 o
   4   1  22        3.41        0.00      5.60 o
   5   1  22       18.07       12.71      5.42 o
   6   1  22       72.87       68.15      5.07 o
   7   1  22        4.62        4.74      4.74 o
   8   1  22        0.79        7.35      4.31 o
   9   1  22        0.08       -2.27      4.35 o
 -11   2  22       19.36       19.41      2.61 o
 -10   2  22       29.72       24.00      3.49 o
  -9   2  22       10.56       11.34      5.11 o
  -8   2  22        8.33        7.13      3.57 o
  -7   2  22       39.69       29.49      3.96 o
  -6   2  22        7.81        5.14      6.48 o
  -5   2  22       13.05        8.12      5.56 o
  -4   2  22       30.76       30.26      4.05 o
  -3   2  22       92.98       94.92      5.63 o
  -2   2  22      375.78      388.49     11.48 o
  -1   2  22       18.64       20.00      6.22 o
   0   2  22        0.38       -2.74     13.10 o
   1   2  22      251.66      238.91      7.78 o
   2   2  22       54.62       52.69      4.42 o
   3   2  22       10.44       -1.69      5.26 o
   4   2  22       38.34       39.70      4.04 o
   5   2  22       91.82       90.85      5.29 o
   6   2  22       35.35       32.54      3.86 o
   7   2  22        4.92        0.79      4.47 o
   8   2  22       14.33       16.24      2.79 o
  -7   3  22        5.50        3.32      4.12 o
  -6   3  22       17.58       19.38      3.14 o
  -5   3  22       75.98       68.77      4.35 o
  -4   3  22        3.01        2.59      4.85 o
  -3   3  22        2.15        4.88      4.32 o
  -2   3  22        1.52        2.26      4.11 o
  -1   3  22        4.18       13.00      5.17 o
   0   3  22      113.54      106.10     13.02 o
   1   3  22       43.89       42.80      3.93 o
   2   3  22        5.23       10.51      4.57 o
   3   3  22        5.04        7.08      4.49 o
   4   3  22        0.00       -5.35      3.78 o
 -12   1  23        1.75       -3.33      3.68 o
 -11   1  23        0.07       -7.22      4.81 o
 -10   1  23      243.47      232.99      7.32 o
  -9   1  23       30.46       25.92      4.07 o
  -8   1  23        3.69        7.55      6.07 o
  -7   1  23        0.32       -1.17      5.31 o
  -6   1  23       51.26       50.14      4.73 o
  -5   1  23       52.07       54.25      4.54 o
  -4   1  23      876.16      924.60     23.95 o
  -3   1  23       53.82       49.28      4.66 o
  -2   1  23       37.43       42.54      4.13 o
  -1   1  23      300.62      336.48      9.71 o
   0   1  23       38.66       46.42      7.91 o
   1   1  23       14.29        5.81      6.78 o
   2   1  23      495.99      460.83     13.40 o
   3   1  23      147.81      149.79      6.22 o
   4   1  23       78.26       64.28      4.91 o
   5   1  23       24.89       20.72      3.96 o
   6   1  23       10.72        2.14      5.81 o
   7   1  23       30.79       21.87      3.51 o
   8   1  23        5.11        4.99      4.67 o
   9   1  23       17.01       28.09      2.91 o
 -10   2  23       42.14       43.60      3.68 o
  -9   2  23        0.25        5.02      4.23 o
  -8   2  23        0.04       -6.74      4.96 o
  -7   2  23       34.27       31.51      4.11 o
  -6   2  23        1.16        4.95      5.13 o
  -5   2  23       77.39       70.30      5.40 o
  -4   2  23        0.57       -6.32      6.16 o
  -3   2  23      128.91      128.82      6.03 o
  -2   2  23       10.27        6.92      6.16 o
  -1   2  23        0.53        1.16      4.58 o
   0   2  23        9.28       11.78      4.09 o
   1   2  23        0.10       -7.74      5.16 o
   2   2  23        0.01        7.81      4.80 o
   3   2  23      132.90      122.36      6.00 o
   4   2  23       54.52       58.07      4.48 o
   5   2  23        3.49        5.20      4.75 o
   6   2  23        1.79        7.15      4.23 o
   7   2  23       16.47       18.10      2.89 o
  -6   3  23       16.72       12.13      4.04 o
  -5   3  23        0.53        1.09      4.33 o
  -4   3  23       24.99       26.64      3.41 o
  -3   3  23       25.36       31.25      3.73 o
  -2   3  23       45.55       51.92      4.11 o
  -1   3  23       35.55       36.19      3.70 o
   0   3  23       43.06       40.56      2.89 o
   1   3  23       20.30       20.43      3.19 o
   2   3  23        4.10        2.53      4.17 o
   3   3  23        0.07       -0.66      3.75 o
 -12   0  24       23.71       28.24      3.05 o
 -11   0  24        0.20       -1.69      4.06 o
 -10   0  24      148.93      154.19      6.29 o
  -9   0  24      687.70      635.00     17.39 o
  -8   0  24        2.95        3.44      5.80 o
  -7   0  24       59.82       61.17      4.75 o
  -6   0  24       14.16       16.86      6.01 o
  -5   0  24       19.31       23.04      3.26 o
  -4   0  24      114.05      117.67      5.66 o
  -3   0  24      424.08      419.37     12.90 o
  -2   0  24      239.14      229.47      7.20 o
  -1   0  24       32.18       32.75      3.86 o
   0   0  24      464.70      479.06     10.10 o
   1   0  24       66.66       67.71      4.93 o
   2   0  24      128.93      127.08      6.14 o
   3   0  24       19.65       18.79      3.48 o
   4   0  24       47.22       49.58      4.02 o
   5   0  24        0.79        3.38      4.58 o
   6   0  24       85.96       88.19      5.28 o
   7   0  24       74.30       72.47      4.63 o
   8   0  24        1.23       -4.98      4.07 o
   9   0  24       72.37       92.74      4.22 o
 -11   1  24       24.79       18.78      3.42 o
 -10   1  24       41.22       33.52      3.92 o
  -9   1  24        1.09       -3.07      5.02 o
  -8   1  24        0.65       -6.73      5.83 o
  -7   1  24       67.31       65.82      4.77 o
  -6   1  24       18.09       20.71      6.29 o
  -5   1  24       16.60       11.79      6.35 o
  -4   1  24        2.00        2.93      5.90 o
  -3   1  24       97.62      104.88      5.74 o
  -2   1  24      402.24      476.87     13.38 o
  -1   1  24        0.13       -3.52      5.56 o
   0   1  24       26.89       33.26      2.68 o
   1   1  24        0.56        8.87      4.46 o
   2   1  24      396.06      376.26     11.43 o
   3   1  24      104.81       93.31      5.18 o
   4   1  24       30.42       17.80      6.32 o
   5   1  24       20.50       10.80      6.66 o
   6   1  24        0.16        2.50      4.56 o
   7   1  24        4.18        6.70      4.71 o
   8   1  24        7.79        9.56      3.96 o
 -10   2  24       72.11       83.41      4.15 o
  -9   2  24        0.70       -0.76      4.62 o
  -8   2  24       36.72       32.04      3.44 o
  -7   2  24        1.13        0.48      4.61 o
  -6   2  24       23.07       18.97      4.18 o
  -5   2  24        4.21        5.95      5.43 o
  -4   2  24      143.23      134.31      6.26 o
  -3   2  24        0.24       12.63      5.00 o
  -2   2  24       66.10       83.70      5.14 o
  -1   2  24       23.54       33.15      4.00 o
   0   2  24        1.14       -2.31      4.02 o
   1   2  24      213.24      194.04      7.28 o
   2   2  24       12.91       18.09      5.63 o
   3   2  24       31.29       22.93      3.63 o
   4   2  24       27.44       26.26      3.45 o
   5   2  24       16.57       16.77      2.66 o
   6   2  24        2.10        0.75      4.12 o
  -5   3  24        3.33        5.68      2.30 o
  -4   3  24       16.70       -1.05      4.51 o
  -3   3  24        1.80        2.91      3.70 o
  -2   3  24        1.77       -5.20      4.33 o
  -1   3  24       19.38       18.75      3.12 o
   0   3  24        5.32       -2.68      4.62 o
   1   3  24       36.74       35.45      3.33 o
   2   3  24        6.14        2.53      4.27 o
 -11   1  25       19.97       20.47      2.61 o
 -10   1  25       16.90       22.36      3.27 o
  -9   1  25        4.69        5.26      5.60 o
  -8   1  25       33.46       30.42      3.81 o
  -7   1  25       98.14       97.72      5.60 o
  -6   1  25      160.40      150.40      6.36 o
  -5   1  25       14.18       14.63      5.76 o
  -4   1  25        1.97        0.59      5.97 o
  -3   1  25      121.35      132.35      6.23 o
  -2   1  25      101.91      122.00      5.67 o
  -1   1  25        0.15        1.78      5.33 o
   0   1  25       61.85       75.19      7.07 o
   1   1  25       70.23       58.37      4.84 o
   2   1  25       18.62       23.26      7.22 o
   3   1  25       27.14       31.40      3.85 o
   4   1  25      102.00       92.13      5.48 o
   5   1  25        4.32        6.59      4.67 o
   6   1  25       64.09       65.39      4.55 o
   7   1  25        0.93       -3.58      4.52 o
   8   1  25        9.19       14.38      2.48 o
  -9   2  25        4.58        7.11      3.57 o
  -8   2  25        6.31        4.04      4.50 o
  -7   2  25       26.06       29.22      3.50 o
  -6   2  25       13.16        9.25      5.22 o
  -5   2  25        0.01        7.65      4.76 o
  -4   2  25       69.50       60.98      4.58 o
  -3   2  25       48.29       54.52      4.84 o
  -2   2  25        0.00        4.84      4.66 o
  -1   2  25        0.02       -1.09      5.93 o
   0   2  25       27.01       26.18      2.72 o
   1   2  25       14.34        7.84      5.66 o
   2   2  25       14.47       13.45      5.25 o
   3   2  25       11.85        1.41      5.58 o
   4   2  25       17.15       17.63      3.27 o
   5   2  25      143.53      163.95      6.02 o
   6   2  25        1.68        8.40      3.29 o
  -4   3  25        0.05       -3.07      3.78 o
  -3   3  25        1.49       -3.19      3.77 o
  -2   3  25        6.79       10.77      4.04 o
  -1   3  25        0.00        5.01      3.61 o
   0   3  25        3.99        5.29      4.22 o
 -11   0  26        1.89        7.55      3.73 o
 -10   0  26       59.82       45.19      4.16 o
  -9   0  26      193.96      174.04      6.44 o
  -8   0  26       25.37       26.31      3.57 o
  -7   0  26      175.81      183.70      7.04 o
  -6   0  26        7.90        3.42      5.92 o
  -5   0  26       54.66       54.18      4.50 o
  -4   0  26      610.81      638.68     17.88 o
  -3   0  26      287.15      288.92      8.39 o
  -2   0  26        4.35        8.81      4.88 o
  -1   0  26     1269.64     1373.87     29.93 o
   0   0  26      286.67      318.65      6.68 o
   1   0  26      586.88      620.94     17.47 o
   2   0  26       56.24       54.10      4.31 o
   3   0  26      121.23      115.83      6.06 o
   4   0  26      120.48      110.72      5.64 o
   5   0  26       24.97       26.69      3.45 o
   6   0  26        3.48       10.59      2.69 o
   7   0  26        9.93       16.24      2.96 o
   8   0  26        0.61        7.49      3.67 o
 -10   1  26       32.53       39.10      3.73 o
  -9   1  26        0.08        0.00      4.43 o
  -8   1  26       22.57       15.47      6.01 o
  -7   1  26        2.95        8.46      4.79 o
  -6   1  26       83.48       80.64      5.27 o
  -5   1  26       51.15       50.76      4.74 o
  -4   1  26      113.34      102.61      5.57 o
  -3   1  26       86.30       91.16      5.27 o
  -2   1  26       97.14      106.84      5.74 o
  -1   1  26       21.59       19.99      7.01 o
   0   1  26      378.80      422.89     44.44 o
   1   1  26       15.05       11.59      6.56 o
   2   1  26        3.25        9.02      4.91 o
   3   1  26        9.41        8.88      5.38 o
   4   1  26       37.03       35.42      4.12 o
   5   1  26        2.53       -8.11      5.40 o
   6   1  26       50.74       45.44      4.25 o
   7   1  26       29.65       33.23      3.38 o
  -8   2  26        8.20        5.40      4.18 o
  -7   2  26        5.38       10.48      4.23 o
  -6   2  26        0.02        7.59      3.92 o
  -5   2  26        0.46        5.20      3.81 o
  -4   2  26        2.23        0.00      4.35 o
  -3   2  26        1.67       -2.06      4.77 o
  -2   2  26       16.14       17.18      5.49 o
  -1   2  26       80.22       91.89      5.28 o
   0   2  26       48.92       51.91      4.37 o
   1   2  26        8.40        9.21      5.06 o
   2   2  26        2.43       -6.39      4.83 o
   3   2  26        5.72        9.77      4.40 o
   4   2  26        0.10       -2.32      4.23 o
   5   2  26        0.52       -0.33      3.65 o
 -10   1  27       41.16       43.51      3.58 o
  -9   1  27       12.31        9.10      4.83 o
  -8   1  27        1.44        8.25      4.35 o
  -7   1  27        3.26       13.32      5.06 o
  -6   1  27       18.56       19.06      6.22 o
  -5   1  27       66.91       66.46      4.87 o
  -4   1  27      288.13      317.44      9.04 o
  -3   1  27       23.96       35.05      4.07 o
  -2   1  27        8.33       11.27      5.41 o
  -1   1  27       29.89       33.24      4.29 o
   0   1  27       40.70       43.64      3.09 o
   1   1  27      119.24      117.86      5.93 o
   2   1  27       39.74       35.31      3.97 o
   3   1  27        1.99        2.07      5.34 o
   4   1  27       16.81       16.67      3.15 o
   5   1  27        2.94        5.42      4.23 o
   6   1  27       40.08       36.42      3.38 o
  -8   2  27        3.25        1.57      3.15 o
  -7   2  27        1.50       -5.33      3.56 o
  -6   2  27       68.72       60.43      4.45 o
  -5   2  27       23.25       15.29      3.02 o
  -4   2  27       15.14       12.62      5.70 o
  -3   2  27        0.12       -5.20      4.36 o
  -2   2  27        7.46        9.77      4.63 o
  -1   2  27        0.82       -1.88      4.80 o
   0   2  27        1.30        2.93      3.00 o
   1   2  27        0.53        0.44      4.46 o
   2   2  27       19.20       23.50      3.34 o
   3   2  27       11.75        8.62      4.58 o
   4   2  27        2.19        3.67      3.45 o
 -10   0  28        7.85       11.22      4.48 o
  -9   0  28        0.13       -3.17      4.82 o
  -8   0  28       89.07      103.80      5.07 o
  -7   0  28       57.92       51.69      4.36 o
  -6   0  28      120.33      113.89      5.59 o
  -5   0  28      261.63      249.35      7.87 o
  -4   0  28       50.01       55.68      4.83 o
  -3   0  28      259.45      261.88      8.44 o
  -2   0  28       74.71       74.93      5.18 o
  -1   0  28        6.28       -1.13      5.99 o
   0   0  28        6.24        6.12      4.01 o
   1   0  28     1305.46     1412.51     29.54 o
   2   0  28       81.32       87.62      5.36 o
   3   0  28       19.81        6.69      5.93 o
   4   0  28      134.96      146.80      5.84 o
   5   0  28        2.62        6.58      4.58 o
   6   0  28        1.33       12.65      2.42 o
  -9   1  28        1.83        2.44      3.74 o
  -8   1  28       16.30       19.98      3.18 o
  -7   1  28        0.00        0.00      4.28 o
  -6   1  28       57.93       53.28      4.80 o
  -5   1  28        0.57        4.10      4.04 o
  -4   1  28        0.52        3.70      5.21 o
  -3   1  28       99.29      112.86      6.06 o
  -2   1  28        2.50       -3.22      5.09 o
  -1   1  28       23.49       29.57      3.97 o
   0   1  28      296.79      321.83     20.87 o
   1   1  28        0.81       -8.68      5.79 o
   2   1  28        2.80       11.39      4.67 o
   3   1  28        4.89       11.82      4.80 o
   4   1  28        9.06       11.84      4.48 o
   5   1  28        1.59        2.18      3.78 o
   6   1  28       46.43       40.29      3.41 o
  -7   2  28        1.53        5.56      3.38 o
  -6   2  28       16.91       15.72      3.06 o
  -5   2  28        1.82       -5.92      3.95 o
  -4   2  28       45.52       53.64      3.83 o
  -3   2  28        5.61        5.53      4.19 o
  -2   2  28        0.05        5.86      3.45 o
  -1   2  28       19.48       14.80      5.66 o
   0   2  28       36.99       43.85      5.82 o
   1   2  28       16.79       20.18      3.17 o
   2   2  28        0.31       -6.08      4.12 o
   3   2  28        0.06       -5.98      3.99 o
  -8   1  29        2.59        4.35      4.07 o
  -7   1  29       14.12       18.54      2.94 o
  -6   1  29        1.19       -3.12      4.21 o
  -5   1  29       15.74       20.65      3.42 o
  -4   1  29        1.29       10.27      4.40 o
  -3   1  29        7.05       10.20      5.20 o
  -2   1  29        0.19       -6.50      5.02 o
  -1   1  29       54.52       58.00      4.48 o
   0   1  29        0.73       -5.93      3.95 o
   1   1  29       78.59       77.45      4.93 o
   2   1  29        0.01        0.90      4.15 o
   3   1  29        1.28       -5.46      4.58 o
   4   1  29        0.04        1.84      3.35 o
   5   1  29        4.49        6.16      3.56 o
  -5   2  29       69.51       59.67      3.74 o
  -4   2  29        3.38        1.41      3.92 o
  -3   2  29       10.91       14.23      3.03 o
  -2   2  29       25.21       25.23      3.25 o
  -1   2  29        7.11        1.85      4.33 o
   0   2  29       10.81       16.47      2.27 o
   1   2  29        0.37       -4.02      4.02 o
   2   2  29        0.38       -1.21      3.50 o
  -8   0  30       50.99       48.11      3.88 o
  -7   0  30      108.90      104.88      5.32 o
  -6   0  30       99.84      102.93      4.89 o
  -5   0  30      143.91      132.40      5.73 o
  -4   0  30      121.02      120.21      5.55 o
  -3   0  30        8.59       -3.48      5.43 o
  -2   0  30       10.50       14.47      5.01 o
  -1   0  30       19.62       16.86      6.03 o
   0   0  30      150.07      144.14      6.06 o
   1   0  30      138.69      142.37      5.89 o
   2   0  30        8.29        5.28      4.94 o
   3   0  30        2.51        9.05      3.99 o
   4   0  30        2.58        5.37      3.78 o
  -8   1  30       24.73       29.80      2.92 o
  -7   1  30       10.65       14.07      2.61 o
  -6   1  30       17.37       19.82      3.28 o
  -5   1  30       15.97       18.19      3.31 o
  -4   1  30       64.81       75.62      4.39 o
  -3   1  30       48.13       58.30      4.33 o
  -2   1  30      114.10      138.41      5.67 o
  -1   1  30        9.00       13.04      3.11 o
   0   1  30       53.43       55.61      8.79 o
   1   1  30        1.70       -2.55      4.66 o
   2   1  30      108.38      113.02      5.29 o
   3   1  30       17.66       18.19      2.99 o
   4   1  30       13.58       16.31      2.67 o
  -3   2  30        0.36       -2.54      3.27 o
  -2   2  30        0.23       -1.88      3.43 o
  -1   2  30       74.22       89.62      4.34 o
  -6   1  31       73.19       83.20      4.46 o
  -5   1  31       69.14       69.01      4.29 o
  -4   1  31        0.21        5.44      4.19 o
  -3   1  31       30.54       39.58      3.53 o
  -2   1  31        4.00        8.02      3.59 o
  -1   1  31       99.42      124.93      5.43 o
   0   1  31       59.57       59.59      2.89 o
   1   1  31        0.06        3.32      3.77 o
   2   1  31        0.57       -3.35      3.96 o
  -6   0  32      103.37      100.75      4.67 o
  -5   0  32      124.68      144.58      5.46 o
  -4   0  32       18.64       15.84      3.13 o
  -3   0  32       11.12        9.43      4.31 o
  -2   0  32       24.42       13.42      5.44 o
  -1   0  32       32.97       35.92      3.44 o
   0   0  32       95.04      100.30      3.48 o
   1   0  32        7.28        6.42      4.19 o
   2   0  32        3.54        1.61      3.52 o
  -5   1  32       15.10       11.73      2.67 o
  -4   1  32       23.81       25.15      3.00 o
  -3   1  32        5.77        5.25      4.07 o
  -2   1  32        0.45       -6.01      4.01 o
  -1   1  32        0.73        2.75      3.71 o
   0   1  32      246.07      295.91     21.29 o
   1   1  32        2.30        5.54      3.45 o
 
